# Supplementary material for: KAT5-mediated acetylation enhances the deubiquitination of HASPIN by OTUB2 and promotes breast cancer progression
Source: Cell Death Dis. 2026 Mar 27;17(1):411. doi: 10.1038/s41419-026-08658-5 (PMC13144612; doi:10.1038/s41419-026-08658-5)
Supplement: Supplementary file 9 — Supplementary Table S3 [file 41419_2026_8658_MOESM9_ESM.xlsx]

## Sheet: Proteins
Accession	Protein names	Gene names	MW [kDa]	Protein score	Sequence coverage (%)	# Unique Peptides	# Peptides	Abundances
Q9Y2K6	Ubiquitin carboxyl-terminal hydrolase 20	USP20	101.9	38	59	46	48	5.29926e+09
Q8TF76	Serine/threonine-protein kinase haspin	HASPIN	88.5	1060	23	32	26	666904
P52272	Heterogeneous nuclear ribonucleoprotein M	HNRNPM	77.5	26	50	27	31	1.37635e+09
P56945	Breast cancer anti-estrogen resistance protein 1	BCAR1	93.3	183	56	27	27	1.05461e+09
P11177	Pyruvate dehydrogenase E1 component subunit beta, mitochondrial	PDHB	39.2	44	48	19	21	9.04813e+08
Q92499	ATP-dependent RNA helicase DDX1	DDX1	82.4	57	30	19	20	1.73594e+08
P61978	Heterogeneous nuclear ribonucleoprotein K	HNRNPK	50.9	53	46	17	17	4.07579e+08
P62701	40S ribosomal protein S4, X isoform	RPS4X	29.6	27	54	17	17	1.76158e+09
P68104	Elongation factor 1-alpha 1	EEF1A1	50.1	520	59	16	18	9.11093e+08
Q9P258	Protein RCC2	RCC2	56	124	41	15	19	1.51882e+08
P10809	60 kDa heat shock protein, mitochondrial	HSPD1	61	31	37	15	18	1.0656e+08
P05388	60S acidic ribosomal protein P0	RPLP0	34.3	433	45	15	17	8.11932e+08
Q96DC9	Ubiquitin thioesterase OTUB2	OTUB2	27.2	1045	21	14	19	6.72952e+06
Q7L2E3	ATP-dependent RNA helicase DHX30	DHX30	133.9	64	18	14	20	3.82537e+07
P22087	rRNA 2'-O-methyltransferase fibrillarin	FBL	33.8	41	47	14	19	2.83727e+08
O15234	Protein CASC3	CASC3	76.2	75	22	14	16	1.06185e+08
P42285	Exosome RNA helicase MTR4	MTREX	117.7	119	16	13	13	4.91976e+07
Q92993	Histone acetyltransferase KAT5	KAT5	58.6	821	15	12	15	4.68396e+07
Q9NX05	Constitutive coactivator of PPAR-gamma-like protein 2	FAM120C	120.5	63	14	12	15	3.27833e+07
Q5T9A4	ATPase family AAA domain-containing protein 3B	ATAD3B	72.5	26	32	12	17	1.23212e+07
Q9H0A0	RNA cytidine acetyltransferase	NAT10	115.7	46	17	12	12	6.12363e+07
P62910	60S ribosomal protein L32	RPL32	15.9	60	44	11	18	4.67275e+08
P04406	Glyceraldehyde-3-phosphate dehydrogenase	GAPDH	36	49	29	11	12	9.42293e+07
P62753	40S ribosomal protein S6	RPS6	28.7	165	26	11	17	4.35583e+08
P46782	40S ribosomal protein S5	RPS5	22.9	46	33	11	12	1.91031e+08
P60842	Eukaryotic initiation factor 4A-I	EIF4A1	46.1	202	20	11	12	2.64811e+07
Q8TDN6	Ribosome biogenesis protein BRX1 homolog	BRIX1	41.4	43	32	11	17	8.5802e+07
Q9GZR7	ATP-dependent RNA helicase DDX24	DDX24	96.3	89	10	11	16	1.31441e+07
P15880	40S ribosomal protein S2	RPS2	31.3	121	51	11	11	1.03585e+09
Q9UMS4	Pre-mRNA-processing factor 19	PRPF19	55.1	852	40	11	14	2.01809e+08
P09651	Heterogeneous nuclear ribonucleoprotein A1	HNRNPA1	38.7	183	44	11	13	3.75731e+08
Q9H074	Polyadenylate-binding protein-interacting protein 1	PAIP1	53.5	30	13	10	15	6.74923e+07
P38159	RNA-binding motif protein, X chromosome	RBMX	42.3	37	17	10	16	1.4554e+08
Q02543	60S ribosomal protein L18a	RPL18A	20.7	52	44	10	16	4.83154e+08
P11387	DNA topoisomerase 1	TOP1	90.7	170	8	10	17	9.67624e+06
Q13642	Four and a half LIM domains protein 1	FHL1	36.2	75	29	10	17	6.08435e+07
Q13310	Polyadenylate-binding protein 4	PABPC4	70.7	35	25	10	11	2.21279e+07
P46087	Probable 28S rRNA (cytosine(4447)-C(5))-methyltransferase	NOP2	89.2	112	21	10	16	1.09156e+08
Q09028	Histone-binding protein RBBP4	RBBP4	47.6	42	12	10	14	2.32756e+07
P35580	Myosin-10	MYH10	228.9	26	6	10	11	9.60152e+06
P68363	Tubulin alpha-1B chain	TUBA1B	50.1	44	50	10	17	2.50321e+08
Q9BQ67	Glutamate-rich WD repeat-containing protein 1	GRWD1	49.4	745	22	10	16	1.79531e+07
P35268	60S ribosomal protein L22	RPL22	14.8	29	38	9	11	9.64715e+07
P62081	40S ribosomal protein S7	RPS7	22.1	34	48	9	14	1.92091e+08
P25705	ATP synthase subunit alpha, mitochondrial	ATP5F1A	59.7	36	17	9	15	1.95019e+07
P00558	Phosphoglycerate kinase 1	PGK1	44.6	188	18	9	11	1.55808e+07
P14618	Pyruvate kinase PKM	PKM	57.9	118	7	9	12	3.57243e+06
P82930	28S ribosomal protein S34, mitochondrial	MRPS34	25.6	104	16	9	14	1.34744e+07
Q15029	116 kDa U5 small nuclear ribonucleoprotein component	EFTUD2	109.4	150	9	9	10	1.82981e+07
P05455	Lupus La protein	SSB	46.8	46	9	9	13	7.17383e+06
Q7Z417	Nuclear fragile X mental retardation-interacting protein 2	NUFIP2	76.1	62	6	9	15	2.57149e+07
P26368	Splicing factor U2AF 65 kDa subunit	U2AF2	53.5	424	22	9	15	2.9119e+07
P62899	60S ribosomal protein L31	RPL31	14.5	24	32	9	11	3.60219e+08
P12956	X-ray repair cross-complementing protein 6	XRCC6	69.8	43	11	9	11	1.17759e+07
P41252	Isoleucine--tRNA ligase, cytoplasmic	IARS1	144.4	133	9	8	8	1.34549e+07
P22061	Protein-L-isoaspartate(D-aspartate) O-methyltransferase	PCMT1	24.6	195	4	8	10	7.30256e+06
Q6DKI1	60S ribosomal protein L7-like 1	RPL7L1	29.7	41	4	8	12	4.32133e+06
Q9UKF6	Cleavage and polyadenylation specificity factor subunit 3	CPSF3	77.4	172	5	8	9	5.18513e+06
P04075	Fructose-bisphosphate aldolase A	ALDOA	39.4	26	30	8	11	5.90269e+07
Q6IS14	Eukaryotic translation initiation factor 5A-1-like	EIF5AL1	16.8	25	15	8	11	2.55253e+07
P49368	T-complex protein 1 subunit gamma	CCT3	60.5	234	8	8	14	4.45141e+06
Q00341	Vigilin	HDLBP	141.4	1594	9	8	12	7.14375e+06
Q5VT52	Regulation of nuclear pre-mRNA domain-containing protein 2	RPRD2	155.9	55	9	8	13	4.31288e+06
P62273	40S ribosomal protein S29	RPS29	6.7	93	36	8	15	2.8186e+08
P48556	26S proteasome non-ATPase regulatory subunit 8	PSMD8	39.6	434	9	8	15	6.14388e+06
Q14692	Ribosome biogenesis protein BMS1 homolog	BMS1	145.7	360	11	8	13	3.22745e+06
Q14157	Ubiquitin-associated protein 2-like	UBAP2L	114.5	32	11	8	15	1.20278e+07
Q6PKG0	La-related protein 1	LARP1	123.4	73	2	8	9	8.516e+06
Q5T6F2	Ubiquitin-associated protein 2	UBAP2	117	307	10	8	15	1.56842e+06
Q15717	ELAV-like protein 1	ELAVL1	36.1	29	13	8	11	7.66992e+06
Q9NVH1	DnaJ homolog subfamily C member 11	DNAJC11	63.2	176	6	8	15	6.01525e+06
Q9BZZ5	Apoptosis inhibitor 5	API5	59	175	14	8	9	1.15429e+07
Q13573	SNW domain-containing protein 1	SNW1	61.5	222	8	8	9	1.22626e+07
Q86V81	THO complex subunit 4	ALYREF	26.9	84	31	8	11	5.71383e+07
Q13561	Dynactin subunit 2	DCTN2	44.2	42	12	8	12	1.03212e+06
O95477	Phospholipid-transporting ATPase ABCA1	ABCA1	254.1	28	7	8	15	6.89605e+07
P43243	Matrin-3	MATR3	94.6	34	18	8	12	8.36924e+07
Q6P1J9	Parafibromin	CDC73	60.5	115	3	8	14	4.36202e+06
Q9NRX2	39S ribosomal protein L17, mitochondrial	MRPL17	20	38	12	8	11	2.88762e+07
Q92598	Heat shock protein 105 kDa	HSPH1	96.8	244	3	8	12	5.79346e+06
P00441	Superoxide dismutase [Cu-Zn]	SOD1	15.9	129	10	8	12	1.01999e+07
Q96EY1	DnaJ homolog subfamily A member 3, mitochondrial	DNAJA3	52.5	276	13	8	12	2.4858e+07
P80748	Immunoglobulin lambda variable 3-21	IGLV3-21	12.4	34	13	8	11	1.82346e+07
Q9BUJ2	Heterogeneous nuclear ribonucleoprotein U-like protein 1	HNRNPUL1	95.7	53	7	8	10	2.63019e+06
Q15388	Mitochondrial import receptor subunit TOM20 homolog	TOMM20	16.3	28	14	8	10	6.09978e+06
Q3MHD2	Protein LSM12 homolog	LSM12	21.7	46	15	8	10	5.9621e+06
Q93050	V-type proton ATPase 116 kDa subunit a1	ATP6V0A1	96.4	66	2	8	14	9.42351e+06
P27348	14-3-3 protein theta	YWHAQ	27.7	65	27	8	9	3.34e+07
P63208	S-phase kinase-associated protein 1	SKP1	18.6	34	16	7	8	2.65372e+06
Q13243	Serine/arginine-rich splicing factor 5	SRSF5	31.2	45	6	7	13	9.78796e+06
P62820	Ras-related protein Rab-1A	RAB1A	22.7	44	12	7	8	3.39901e+06
B5ME19	Eukaryotic translation initiation factor 3 subunit C-like protein	EIF3CL	105.4	294	9	7	9	8.76912e+06
Q13263	Transcription intermediary factor 1-beta	TRIM28	88.5	257	11	7	7	8.29187e+06
P01857	Immunoglobulin heavy constant gamma 1	IGHG1	36.1	28	6	7	7	1.13984e+10
Q9GZL7	Ribosome biogenesis protein WDR12	WDR12	47.7	32	13	7	11	5.33403e+06
Q6P5R6	60S ribosomal protein L22-like 1	RPL22L1	14.6	25	37	7	11	1.40371e+07
O14979	Heterogeneous nuclear ribonucleoprotein D-like	HNRNPDL	46.4	74	12	7	7	5.67203e+07
P60228	Eukaryotic translation initiation factor 3 subunit E	EIF3E	52.2	62	6	7	11	8.22621e+06
P15170	Eukaryotic peptide chain release factor GTP-binding subunit ERF3A	GSPT1	55.7	136	16	7	12	2.80981e+07
Q9BYJ9	YTH domain-containing family protein 1	YTHDF1	60.8	225	8	7	10	2.914e+07
P30084	Enoyl-CoA hydratase, mitochondrial	ECHS1	31.4	86	15	7	8	4.12426e+06
Q9BYG3	MKI67 FHA domain-interacting nucleolar phosphoprotein	NIFK	34.2	110	13	7	9	6.88079e+06
P30041	Peroxiredoxin-6	PRDX6	25	585	29	7	10	1.38441e+07
Q9P2J5	Leucine--tRNA ligase, cytoplasmic	LARS1	134.4	162	2	7	10	2.66695e+06
Q9BZE4	GTP-binding protein 4	GTPBP4	73.9	92	16	7	10	3.48621e+07
P55795	Heterogeneous nuclear ribonucleoprotein H2	HNRNPH2	49.2	52	33	7	8	2.69298e+07
Q5PRF9	Protein Smaug homolog 2	SAMD4B	75.4	48	11	7	12	4.07624e+06
Q15758	Neutral amino acid transporter B(0)	SLC1A5	56.6	58	4	7	11	3.75749e+06
Q6N069	N-alpha-acetyltransferase 16, NatA auxiliary subunit	NAA16	101.4	36	8	7	12	8.56201e+07
P39019	40S ribosomal protein S19	RPS19	16.1	25	39	7	14	4.47149e+08
Q96I24	Far upstream element-binding protein 3	FUBP3	61.6	28	11	7	7	1.20157e+07
Q9Y5Q8	General transcription factor 3C polypeptide 5	GTF3C5	59.5	48	9	7	12	1.75116e+06
Q9UBU9	Nuclear RNA export factor 1	NXF1	70.1	173	5	7	7	2.43639e+06
Q13823	Nucleolar GTP-binding protein 2	GNL2	83.6	355	13	7	13	3.00013e+07
P55081	Microfibrillar-associated protein 1	MFAP1	51.9	43	14	7	8	1.92456e+06
P55072	Transitional endoplasmic reticulum ATPase	VCP	89.3	24	11	7	12	6.28121e+06
P62249	40S ribosomal protein S16	RPS16	16.4	30	43	7	13	7.78178e+08
Q13557	Calcium/calmodulin-dependent protein kinase type II subunit delta	CAMK2D	56.3	46	9	7	11	8.99854e+06
P78345	Ribonuclease P protein subunit p38	RPP38	31.8	586	4	7	7	6.46958e+06
Q9BV38	WD repeat-containing protein 18	WDR18	47.4	113	3	7	13	2.14324e+06
Q13123	Protein Red	IK	65.6	31	11	7	10	5.61357e+06
P06753	Tropomyosin alpha-3 chain	TPM3	32.9	62	12	7	12	2.03471e+07
Q8NAB2	Kelch repeat and BTB domain-containing protein 3	KBTBD3	69.8	32	8	7	14	2.89735e+07
Q9P2E9	Ribosome-binding protein 1	RRBP1	152.4	29	6	6	13	67879.8
P47897	Glutamine--tRNA ligase	QARS1	87.7	40	4	6	8	5.78235e+06
Q8TED0	U3 small nucleolar RNA-associated protein 15 homolog	UTP15	58.4	34	10	6	13	2.11144e+06
P56182	Ribosomal RNA processing protein 1 homolog A	RRP1	52.8	78	5	6	12	5.11643e+06
Q13425	Beta-2-syntrophin	SNTB2	57.9	48	8	6	7	5.40847e+06
P61353	60S ribosomal protein L27	RPL27	15.8	146	44	6	7	6.22586e+08
P55060	Exportin-2	CSE1L	110.3	332	13	6	12	1.34976e+07
Q14684	Ribosomal RNA processing protein 1 homolog B	RRP1B	84.4	23	12	6	13	3.67853e+07
Q07666	KH domain-containing, RNA-binding, signal transduction-associated protein 1	KHDRBS1	48.2	35	14	6	9	1.53494e+08
P34932	Heat shock 70 kDa protein 4	HSPA4	94.3	61	9	6	10	1.61316e+07
P41743	Protein kinase C iota type	PRKCI	68.2	184	11	6	10	3.86962e+06
O43175	D-3-phosphoglycerate dehydrogenase	PHGDH	56.6	349	11	6	8	4.20545e+06
Q9BX40	Protein LSM14 homolog B	LSM14B	42	40	14	6	13	7.89233e+06
Q9UII4	E3 ISG15--protein ligase HERC5	HERC5	116.8	76	3	6	7	6.54721e+06
Q7Z7H8	39S ribosomal protein L10, mitochondrial	MRPL10	29.3	68	12	6	11	5.04597e+06
Q8WU90	Zinc finger CCCH domain-containing protein 15	ZC3H15	48.6	60	11	6	10	2.06605e+07
Q8NHQ9	ATP-dependent RNA helicase DDX55	DDX55	68.5	82	14	6	11	6.87138e+06
Q8WWK9	Cytoskeleton-associated protein 2	CKAP2	76.9	30	15	6	7	2.39184e+07
P13804	Electron transfer flavoprotein subunit alpha, mitochondrial	ETFA	35.1	160	6	6	7	3.9636e+06
P36915	Guanine nucleotide-binding protein-like 1	GNL1	68.6	153	2	6	10	5.31814e+06
Q9UM00	Calcium load-activated calcium channel	TMCO1	27.1	38	14	6	7	5.96655e+06
P52732	Kinesin-like protein KIF11	KIF11	119.1	22	2	6	8	3.53701e+07
P36957	Dihydrolipoyllysine-residue succinyltransferase component of 2-oxoglutarate dehydrogenase complex, mitochondrial	DLST	48.7	283	10	6	6	9.91367e+06
Q9C0J8	pre-mRNA 3' end processing protein WDR33	WDR33	145.8	123	9	6	13	2.82707e+06
Q92522	Histone H1.10	H1-10	22.5	34	22	6	10	5.30504e+07
Q92804	TATA-binding protein-associated factor 2N	TAF15	61.8	29	17	6	7	1.89559e+07
Q9NQ55	Suppressor of SWI4 1 homolog	PPAN	53.2	119	7	6	10	7.29607e+06
Q15397	Pumilio homolog 3	PUM3	73.5	88	14	6	8	1.16435e+07
P14866	Heterogeneous nuclear ribonucleoprotein L	HNRNPL	64.1	74	11	6	7	1.42057e+07
P27797	Calreticulin	CALR	48.1	131	3	6	13	7.65498e+06
Q13200	26S proteasome non-ATPase regulatory subunit 2	PSMD2	100.1	353	4	6	8	3.51479e+06
Q8IX18	Probable ATP-dependent RNA helicase DHX40	DHX40	88.5	55	11	6	12	3.25072e+06
Q5SSJ5	Heterochromatin protein 1-binding protein 3	HP1BP3	61.2	285	17	6	6	9.71137e+06
Q8NBS9	Thioredoxin domain-containing protein 5	TXNDC5	47.6	24	8	6	6	4.58203e+06
P27708	CAD protein	CAD	242.8	32	4	6	13	1.04119e+07
Q9NVH0	Exonuclease 3'-5' domain-containing protein 2	EXD2	70.3	25	10	6	8	4.97023e+06
Q14697	Neutral alpha-glucosidase AB	GANAB	106.8	40	3	6	10	3.87315e+06
P31689	DnaJ homolog subfamily A member 1	DNAJA1	44.8	137	17	6	9	1.31447e+07
Q06830	Peroxiredoxin-1	PRDX1	22.1	69	16	6	10	4.63093e+07
Q9ULX6	A-kinase anchor protein 8-like	AKAP8L	71.6	37	7	5	9	5.26473e+06
Q9H6R4	Nucleolar protein 6	NOL6	127.5	135	10	5	12	1.76962e+07
Q9UKX7	Nuclear pore complex protein Nup50	NUP50	50.1	26	7	5	5	2.51398e+06
Q9Y303	N-acetylglucosamine-6-phosphate deacetylase	AMDHD2	43.7	27	3	5	6	4.7751e+06
P62306	Small nuclear ribonucleoprotein F	SNRPF	9.7	119	17	5	10	4.86399e+06
O95819	Mitogen-activated protein kinase kinase kinase kinase 4	MAP4K4	142	55	3	5	5	4.39753e+06
Q04637	Eukaryotic translation initiation factor 4 gamma 1	EIF4G1	175.4	38	2	5	7	3.35252e+06
O14579	Coatomer subunit epsilon	COPE	34.5	255	19	5	9	2.41912e+07
Q12789	General transcription factor 3C polypeptide 1	GTF3C1	238.7	174	7	5	9	2.75081e+06
P62277	40S ribosomal protein S13	RPS13	17.2	38	39	5	10	6.28184e+08
P30050	60S ribosomal protein L12	RPL12	17.8	154	45	5	8	5.07605e+08
P04080	Cystatin-B	CSTB	11.1	41	21	5	6	8.96406e+06
P49411	Elongation factor Tu, mitochondrial	TUFM	49.5	24	7	5	11	1.02338e+07
Q13356	RING-type E3 ubiquitin-protein ligase PPIL2	PPIL2	58.8	98	11	5	9	2.20116e+06
P22234	Multifunctional protein ADE2	PAICS	47	121	10	5	6	1.11521e+07
Q9NSI2	Ribosome biogenesis protein SLX9 homolog	SLX9	25.4	54	10	5	7	3.94271e+06
Q9H9J2	39S ribosomal protein L44, mitochondrial	MRPL44	37.5	56	9	5	11	3.0226e+06
Q9H7E2	Tudor domain-containing protein 3	TDRD3	73.1	43	15	5	10	4.56149e+07
P54886	Delta-1-pyrroline-5-carboxylate synthase	ALDH18A1	87.2	53	3	5	12	7.61788e+06
Q13435	Splicing factor 3B subunit 2	SF3B2	100.2	58	7	5	10	4.0475e+07
Q13610	Periodic tryptophan protein 1 homolog	PWP1	55.8	85	7	5	10	9.2381e+06
Q9H1I8	Activating signal cointegrator 1 complex subunit 2	ASCC2	86.3	51	7	5	11	4.88516e+06
O00139	Kinesin-like protein KIF2A	KIF2A	79.9	33	8	5	7	1.35722e+07
P19525	Interferon-induced, double-stranded RNA-activated protein kinase	EIF2AK2	62.1	31	6	5	7	5.4278e+06
P51116	Fragile X mental retardation syndrome-related protein 2	FXR2	74.2	113	11	5	7	2.82726e+06
Q69YN4	Protein virilizer homolog	VIRMA	201.9	79	7	5	7	4.03025e+06
P78371	T-complex protein 1 subunit beta	CCT2	57.5	355	7	5	7	6.11478e+06
O60884	DnaJ homolog subfamily A member 2	DNAJA2	45.7	38	11	5	7	1.71438e+06
Q03701	CCAAT/enhancer-binding protein zeta	CEBPZ	120.9	83	14	5	6	1.21813e+07
Q8N1G4	Leucine-rich repeat-containing protein 47	LRRC47	63.4	32	13	4	10	1.05556e+07
P53618	Coatomer subunit beta	COPB1	107.1	40	4	4	8	4.79913e+06
O00442	RNA 3'-terminal phosphate cyclase	RTCA	39.3	216	3	4	8	1.99442e+06
P54577	Tyrosine--tRNA ligase, cytoplasmic	YARS1	59.1	86	10	4	6	4.80661e+06
P46736	Lys-63-specific deubiquitinase BRCC36	BRCC3	36	22	11	4	6	3.79225e+07
Q13838	Spliceosome RNA helicase DDX39B	DDX39B	49	36	14	4	6	7.86361e+06
A0A075B6I1	Immunoglobulin lambda variable 4-60	IGLV4-60	13	27	14	4	4	5.83736e+07
P04181	Ornithine aminotransferase, mitochondrial	OAT	48.5	67	4	4	11	5.97623e+06
Q2NL82	Pre-rRNA-processing protein TSR1 homolog	TSR1	91.8	282	5	4	9	1.13997e+07
Q15061	WD repeat-containing protein 43	WDR43	74.8	47	6	4	8	6.52903e+06
Q96MU7	YTH domain-containing protein 1	YTHDC1	84.6	390	5	4	10	4.14108e+06
Q13601	KRR1 small subunit processome component homolog	KRR1	43.6	56	13	4	5	2.51641e+07
P62851	40S ribosomal protein S25	RPS25	13.7	113	32	4	7	5.79773e+08
Q02218	2-oxoglutarate dehydrogenase, mitochondrial	OGDH	115.9	121	3	4	8	1.39489e+07
P26358	DNA (cytosine-5)-methyltransferase 1	DNMT1	183.1	34	7	4	6	8.92593e+06
Q7Z739	YTH domain-containing family protein 3	YTHDF3	63.8	41	2	4	5	8.53161e+06
Q9H9A6	Leucine-rich repeat-containing protein 40	LRRC40	68.2	51	11	4	4	1.33009e+06
P36542	ATP synthase subunit gamma, mitochondrial	ATP5F1C	33	34	13	4	6	1.98938e+07
Q9UPN6	SR-related and CTD-associated factor 8	SCAF8	140.4	218	5	4	6	6.75238e+06
Q6UN15	Pre-mRNA 3'-end-processing factor FIP1	FIP1L1	66.5	26	2	4	6	5.48541e+06
P30048	Thioredoxin-dependent peroxide reductase, mitochondrial	PRDX3	27.7	113	6	4	6	5.01018e+06
Q9UKV8	Protein argonaute-2	AGO2	97.1	45	7	4	9	5.6936e+06
Q9NW13	RNA-binding protein 28	RBM28	85.7	86	7	4	9	2.01659e+07
Q02241	Kinesin-like protein KIF23	KIF23	110	31	10	4	10	3.152e+06
Q92945	Far upstream element-binding protein 2	KHSRP	73.1	101	4	4	11	6.11721e+06
P08579	U2 small nuclear ribonucleoprotein B''	SNRPB2	25.5	171	11	4	4	4.99822e+06
Q99943	1-acyl-sn-glycerol-3-phosphate acyltransferase alpha	AGPAT1	31.7	53	5	4	9	1.38706e+08
Q9H853	Putative tubulin-like protein alpha-4B	TUBA4B	27.5	34	20	4	8	3.41507e+07
Q969X6	U3 small nucleolar RNA-associated protein 4 homolog	UTP4	76.8	141	13	4	5	4.6289e+06
Q10570	Cleavage and polyadenylation specificity factor subunit 1	CPSF1	160.8	107	1	4	6	4.63871e+06
Q9HCE1	Helicase MOV-10	MOV10	113.6	1900	2	4	7	1.48722e+07
Q13595	Transformer-2 protein homolog alpha	TRA2A	32.7	739	9	4	5	6.29221e+06
P49137	MAP kinase-activated protein kinase 2	MAPKAPK2	45.5	89	6	3	4	1.749e+07
P09104	Gamma-enolase	ENO2	47.2	148	11	3	3	6.2758e+06
P06576	ATP synthase subunit beta, mitochondrial	ATP5F1B	56.5	231	5	3	3	7.5006e+06
Q9BRP8	Partner of Y14 and mago	PYM1	22.6	317	13	3	10	4.94537e+06
P46783	40S ribosomal protein S10	RPS10	18.9	88	33	3	9	1.04876e+08
P07737	Profilin-1	PFN1	15	85	17	3	7	8.61484e+06
Q14240	Eukaryotic initiation factor 4A-II	EIF4A2	46.4	26	22	3	4	1.5044e+07
Q9Y295	Developmentally-regulated GTP-binding protein 1	DRG1	40.5	105	15	3	3	2.73714e+07
O60232	Protein ZNRD2	ZNRD2	21.5	81	20	3	8	1.10985e+07
Q14498	RNA-binding protein 39	RBM39	59.3	145	14	3	9	1.46573e+07
P63244	Receptor of activated protein C kinase 1	RACK1	35.1	137	18	3	9	1.92895e+07
Q9NZN5	Rho guanine nucleotide exchange factor 12	ARHGEF12	173.1	231	6	3	9	1.20741e+07
P40925	Malate dehydrogenase, cytoplasmic	MDH1	36.4	38	9	3	8	4.70213e+06
Q13555	Calcium/calmodulin-dependent protein kinase type II subunit gamma	CAMK2G	62.6	62	11	3	9	3.73329e+06
Q00325	Phosphate carrier protein, mitochondrial	SLC25A3	40.1	46	10	3	7	3.49038e+06
P53007	Tricarboxylate transport protein, mitochondrial	SLC25A1	34	144	6	3	7	5.27673e+06
Q9NRX1	RNA-binding protein PNO1	PNO1	27.9	28	10	3	5	7.78403e+06
O00541	Pescadillo homolog	PES1	68	73	7	3	8	7.28511e+06
P61326	Protein mago nashi homolog	MAGOH	17.2	25	7	3	6	7.01781e+06
P18085	ADP-ribosylation factor 4	ARF4	20.5	33	15	3	5	3.88228e+06
P01706	Immunoglobulin lambda variable 2-11	IGLV2-11	12.6	62	15	3	7	1.20095e+07
Q8IWS0	PHD finger protein 6	PHF6	41.3	21	12	3	6	5.6777e+06
Q96I25	Splicing factor 45	RBM17	44.9	137	8	2	2	4.17239e+06
Q8IWU5	Extracellular sulfatase Sulf-2	SULF2	100.4	54	7	2	2	2.76874e+07
O60678	Protein arginine N-methyltransferase 3	PRMT3	59.9	627	9	2	9	3.22587e+06
P35249	Replication factor C subunit 4	RFC4	39.7	23	11	2	5	8.81912e+06
Q04837	Single-stranded DNA-binding protein, mitochondrial	SSBP1	17.2	26	31	2	2	7.34688e+06
Q9HCM2	Plexin-A4	PLXNA4	212.3	40	5	2	2	4.46687e+06
P08758	Annexin A5	ANXA5	35.9	46	15	2	5	5.60275e+06
Q8WXE9	Stonin-2	STON2	101.1	99	10	2	3	3.97843e+07
Q9NXX6	Non-structural maintenance of chromosomes element 4 homolog A	NSMCE4A	44.3	77	5	2	7	5.31969e+06
P55084	Trifunctional enzyme subunit beta, mitochondrial	HADHB	51.3	70	5	2	5	2.36186e+06
Q9BW19	Kinesin-like protein KIFC1	KIFC1	73.7	432	14	2	3	4.55644e+07
O60870	DNA/RNA-binding protein KIN17	KIN	45.3	97	9	2	7	4.91479e+06
P62633	CCHC-type zinc finger nucleic acid binding protein	CNBP	19.5	52	8	2	6	4.34866e+06
P13489	Ribonuclease inhibitor	RNH1	49.9	38	8	2	8	4.02078e+06
A2RRP1	Neuroblastoma-amplified sequence	NBAS	268.4	46	8	2	2	1.08296e+07
Q13148	TAR DNA-binding protein 43	TARDBP	44.7	100	8	2	3	7.05802e+06
P09132	Signal recognition particle 19 kDa protein	SRP19	16.1	1115	16	2	2	2.45982e+06
P61981	14-3-3 protein gamma	YWHAG	28.3	36	11	2	6	5.78506e+06
P04183	Thymidine kinase, cytosolic	TK1	25.5	1273	10	2	6	3.85734e+06
O43148	mRNA cap guanine-N7 methyltransferase	RNMT	54.8	63	2	2	7	6.81288e+06
Q13895	Bystin	BYSL	49.6	45	7	2	6	1.00671e+07
O94973	AP-2 complex subunit alpha-2	AP2A2	103.9	548	11	2	9	6.98955e+06
O60841	Eukaryotic translation initiation factor 5B	EIF5B	138.7	39	2	1	7	310218
Q16531	DNA damage-binding protein 1	DDB1	126.9	25	9	1	3	7.45895e+06
Q9NRD8	Dual oxidase 2	DUOX2	175.3	90	3	1	6	3.55732e+06
Q15796	Mothers against decapentaplegic homolog 2	SMAD2	52.3	207	3	1	3	5.39591e+06
P17540	Creatine kinase S-type, mitochondrial	CKMT2	47.5	132	8	1	3	5.07797e+06
Q9P2I0	Cleavage and polyadenylation specificity factor subunit 2	CPSF2	88.4	29	11	1	2	2.33391e+06
P62195	26S proteasome regulatory subunit 8	PSMC5	45.6	32	11	1	8	3.92019e+06
P09972	Fructose-bisphosphate aldolase C	ALDOC	39.4	85	16	1	2	5.26876e+06
O95782	AP-2 complex subunit alpha-1	AP2A1	107.5	43	13	1	1	1.68815e+07
Q9NTU7	Cerebellin-4	CBLN4	21.8	136	5	1	6	5.81913e+07
Q07021	Complement component 1 Q subcomponent-binding protein, mitochondrial	C1QBP	31.3	23	14	1	7	7.01373e+06
O00178	GTP-binding protein 1	GTPBP1	72.4	29	10	1	4	8.94858e+06
P49711	Transcriptional repressor CTCF	CTCF	82.7	107	9	1	6	3.14286e+06
Q96CX2	BTB/POZ domain-containing protein KCTD12	KCTD12	35.7	31	8	1	7	7.16471e+06
P56270	Myc-associated zinc finger protein	MAZ	48.6	133	6	1	6	1.59206e+06
P11586	C-1-tetrahydrofolate synthase, cytoplasmic	MTHFD1	101.5	45	4	1	1	5.6504e+06
Q562R1	Beta-actin-like protein 2	ACTBL2	42	32	17	1	2	2.21136e+06
Q12996	Cleavage stimulation factor subunit 3	CSTF3	82.9	22	9	1	6	2.83246e+06
