# Supplementary material for: KAT5-mediated acetylation enhances the deubiquitination of HASPIN by OTUB2 and promotes breast cancer progression
Source: Cell Death Dis. 2026 Mar 27;17(1):411. doi: 10.1038/s41419-026-08658-5 (PMC13144612; doi:10.1038/s41419-026-08658-5)
Supplement: Supplementary file 11 — Quantification data of Western blots [file 41419_2026_8658_MOESM11_ESM.xlsx]

## Sheet: Figure1
Figure1H		Myc	HA		summary(Myc)	Mean	SD
	Myc-HASPIN(Input)	37405	0		Myc-HASPIN(Input)	37406	2.6422
	Myc-HASPIN+HA-OTUB2(Input)	26047.7	31438.9		Myc-HASPIN+HA-OTUB2(Input)	26046.4	1.1169
	Myc-HASPIN(IP)	2390.37	0		Myc-HASPIN(IP)	2390.37	0.995
	Myc-HASPIN+HA-OTUB2(IP)	21974.5	48492.5		Myc-HASPIN+HA-OTUB2(IP)	21974.5	0.989593
	Myc-HASPIN(Input)	37409	0
	Myc-HASPIN+HA-OTUB2(Input)	26045.8	31440.9		summary(HA)	Mean	SD
	Myc-HASPIN(IP)	2389.37	0		Myc-HASPIN(Input)	0	0
	Myc-HASPIN+HA-OTUB2(IP)	21975.5	48495.5		Myc-HASPIN+HA-OTUB2(Input)	31439.7	1.09158
	Myc-HASPIN(Input)	37404	0		Myc-HASPIN(IP)	0	0
	Myc-HASPIN+HA-OTUB2(Input)	26045.8	31439.2		Myc-HASPIN+HA-OTUB2(IP)	48492.9	2.49864
	Myc-HASPIN(IP)	2391.36	0
	Myc-HASPIN+HA-OTUB2(IP)	21973.5	48490.6
Figure1I		Myc	HA		summary(Myc)	Mean	SD
	Myc-HASPIN(Input)	38525.3	0		Myc-HASPIN(Input)	38528	0
	Myc-HASPIN+HA-OTUB2(Input)	40729.2	23511.3		Myc-HASPIN+HA-OTUB2(Input)	40729.2	2.0075
	Myc-HASPIN(IP)	5137.35	0		Myc-HASPIN(IP)	5137.67	0
	Myc-HASPIN+HA-OTUB2(IP)	28226.3	43652		Myc-HASPIN+HA-OTUB2(IP)	28226.9	1.22471
	Myc-HASPIN(Input)	38530.4	0
	Myc-HASPIN+HA-OTUB2(Input)	40730.3	23509.3		summary(HA)
	Myc-HASPIN(IP)	5139.33	0		Myc-HASPIN(Input)	0	0
	Myc-HASPIN+HA-OTUB2(IP)	28229.3	43650.2		Myc-HASPIN+HA-OTUB2(Input)	23511.3	2.0075
	Myc-HASPIN(Input)	38528.3	0		Myc-HASPIN(IP)	0	0
	Myc-HASPIN+HA-OTUB2(Input)	40728.2	23513.3		Myc-HASPIN+HA-OTUB2(IP)	43650.6	1.22471
	Myc-HASPIN(IP)	5136.32	0
	Myc-HASPIN+HA-OTUB2(IP)	28225.2	43649.7
Figure1J		OTUB2	HASPIN
	WCL	14221	19482.2
	IgG	0	0
	OTUB2	28616	26837.3
	WCL	33662.3	19879.1
	IgG	0	0
	HASPIN	15233.4	22677.2
	WCL	14220.2	19480.7
	IgG	0	0
	OTUB2	28614.6	26836.7
	WCL	33660.7	19877.7
	IgG	0	0
	HASPIN	15232.6	22675.7
	WCL	14223.8	19484.8
	IgG	0	0
	OTUB2	28620.7	26839.4
	WCL	33665.6	19880.8
	IgG	0	0
	HASPIN	15235.7	22680.7
Figure1K		OTUB2	HASPIN
	WCL	15887.5	19100.4
	IgG	0	0
	OTUB2	30096.1	22142.2
	WCL	33474.8	20760.7
	IgG	0	0
	HASPIN	17803.6	26372.5
	WCL	15889.6	19103.3
	IgG	0	0
	OTUB2	30099.8	22147.8
	WCL	33477.9	20764.9
	IgG	0	0
	HASPIN	17805.2	26375.6
	WCL	15885.3	19094.3
	IgG	0	0
	OTUB2	30092.3	22140.2
	WCL	33473.9	20757.7
	IgG	0	0
	HASPIN	17800.8	26370.7
Figure1L		OTUB2	HASPIN
	WCL	15717.5	20764.6
	IgG	0	0
	OTUB2	30983.2	24500.5
	WCL	28337.2	15981.3
	IgG	0	0
	HASPIN	11089.2	21572.1
	WCL	15715.3	20760.6
	IgG	0	0
	OTUB2	30980.2	24497.7
	WCL	28332.8	15979.8
	IgG	0	0
	HASPIN	11085.2	21572.7
	WCL	15719.8	20767.6
	IgG	0	0
	OTUB2	30986.1	24509.7
	WCL	28340.7	15986.9
	IgG	0	0
	HASPIN	11094.8	21578.2
Figure1N		Myc(IP)	HA(IP)	Myc(WCL)	HA(WCL)
	Vector+Myv-HASPIN	0	0	49478.7	0
	HA-OTUB2+Myc-HASPIN	45292.1	76151.6	42129.8	41546.2
	HA-OTUB2 C51S+Myc-HASPIN	57935.7	63305.9	43475.9	53182.7
	Vector+Myv-HASPIN	0	0	49480.7	0
	HA-OTUB2+Myc-HASPIN	45295.2	76158.7	42132.5	41548.4
	HA-OTUB2 C51S+Myc-HASPIN	57938.3	63310.7	43480.6	53188.6
	Vector+Myv-HASPIN	0	0	49478.7	0
	HA-OTUB2+Myc-HASPIN	45293.8	76154.6	42131.4	41549.8
	HA-OTUB2 C51S+Myc-HASPIN	57938.8	63306.8	43477.6	53186.9

## Sheet: Figure2
Figure 2A	Bonferroni's multiple comparisons test	Mean Diff.	95.00% CI of diff.	Below threshold?	Summary	Adjusted P Value
	HASPIN
	Control vs. OTUB2 Sh_1	0.3579	0.2956 to 0.4201	Yes	***	<0.001
	Control vs. OTUB2 Sh_2	0.2244	0.1621 to 0.2866	Yes	***	<0.001
	OTUB2 Sh_1 vs. OTUB2 Sh_2	-0.1335	-0.1958 to -0.07128	Yes	***	<0.001
	OTUB2
	Control vs. OTUB2 Sh_1	1.007	0.9450 to 1.069	Yes	***	<0.001
	Control vs. OTUB2 Sh_2	0.553	0.4908 to 0.6153	Yes	***	<0.001
	OTUB2 Sh_1 vs. OTUB2 Sh_2	-0.4542	-0.5164 to -0.3919	Yes	***	<0.001
Figure 2B	Bonferroni's multiple comparisons test	Mean Diff.	95.00% CI of diff.	Below threshold?	Summary	Adjusted P Value
	Myc
	HA-Vector+Myc-HASPIN vs. HA-OTUB2+Myc-HASPIN	-0.7159	-1.209 to -0.2223	Yes	*	0.02
	HA-Vector+Myc-HASPIN vs. HA-OTUB2 C51S+Myc-HASPIN	-0.0311	-0.1125 to 0.05035	No	ns	0.36
	HA-OTUB2+Myc-HASPIN vs. HA-OTUB2 C51S+Myc-HASPIN	0.6848	0.1468 to 1.223	Yes	*	0.03
	OTUB2
	HA-Vector+Myc-HASPIN vs. HA-OTUB2+Myc-HASPIN	-0.5285	-0.8980 to -0.1590	Yes	*	0.02
	HA-Vector+Myc-HASPIN vs. HA-OTUB2 C51S+Myc-HASPIN	-0.4648	-0.6226 to -0.3071	Yes	**	0.006
	HA-OTUB2+Myc-HASPIN vs. HA-OTUB2 C51S+Myc-HASPIN	0.06365	-0.4246 to 0.5518	No	ns	>0.99
	HA
	HA-Vector+Myc-HASPIN vs. HA-OTUB2+Myc-HASPIN	-1.168	-1.554 to -0.7832	Yes	**	0.005
	HA-Vector+Myc-HASPIN vs. HA-OTUB2 C51S+Myc-HASPIN	-1.146	-1.167 to -1.124	Yes	***	<0.001
	HA-OTUB2+Myc-HASPIN vs. HA-OTUB2 C51S+Myc-HASPIN	0.02272	-0.3683 to 0.4138	No	ns	>0.99
Figure 2C	Bonferroni's multiple comparisons test	Mean Diff.	95.00% CI of diff.	Below threshold?	Summary	Adjusted P Value
	Myc
	HA-Vector+Myc-HASPIN vs. HA-OTUB2+Myc-HASPIN	-1.201	-1.226 to -1.177	Yes	***	<0.001
	HA-Vector+Myc-HASPIN vs. HA-OTUB2 C51S+Myc-HASPIN	-0.06098	-0.4430 to 0.3210	No	ns	>0.99
	HA-OTUB2+Myc-HASPIN vs. HA-OTUB2 C51S+Myc-HASPIN	1.141	0.7666 to 1.514	Yes	**	0.005
	OTUB2
	HA-Vector+Myc-HASPIN vs. HA-OTUB2+Myc-HASPIN	-1.058	-1.068 to -1.048	Yes	***	<0.001
	HA-Vector+Myc-HASPIN vs. HA-OTUB2 C51S+Myc-HASPIN	-0.9787	-1.195 to -0.7623	Yes	**	0.002
	HA-OTUB2+Myc-HASPIN vs. HA-OTUB2 C51S+Myc-HASPIN	0.07908	-0.1342 to 0.2924	No	ns	0.35
	HA
	HA-Vector+Myc-HASPIN vs. HA-OTUB2+Myc-HASPIN	-1.621	-1.648 to -1.595	Yes	***	<0.001
	HA-Vector+Myc-HASPIN vs. HA-OTUB2 C51S+Myc-HASPIN	-1.47	-1.698 to -1.241	Yes	**	0.001
	HA-OTUB2+Myc-HASPIN vs. HA-OTUB2 C51S+Myc-HASPIN	0.1516	-0.06587 to 0.3690	No	ns	0.1
Figure 2D	Bonferroni's multiple comparisons test	Mean Diff.	95.00% CI of diff.	Below threshold?	Summary	Adjusted P Value
	Myc
	HA-Vector+Myc-HASPIN vs. HA-OTUB2 （+）+Myc-HASPIN	-0.1379	-0.2211 to -0.05478	Yes	*	0.01
	HA-Vector+Myc-HASPIN vs. HA-OTUB2（++）+Myc-HASPIN	-0.2497	-0.2713 to -0.2282	Yes	***	<0.001
	HA-Vector+Myc-HASPIN vs. HA-OTUB2（+++）+Myc-HASPIN	-0.7852	-0.8470 to -0.7234	Yes	***	<0.001
	HA-OTUB2 （+）+Myc-HASPIN vs. HA-OTUB2（++）+Myc-HASPIN	-0.1118	-0.1829 to -0.04068	Yes	*	0.01
	HA-OTUB2 （+）+Myc-HASPIN vs. HA-OTUB2（+++）+Myc-HASPIN	-0.6472	-0.6978 to -0.5967	Yes	***	<0.001
	HA-OTUB2（++）+Myc-HASPIN vs. HA-OTUB2（+++）+Myc-HASPIN	-0.5354	-0.5878 to -0.4830	Yes	***	<0.001
Figure 2E	Bonferroni's multiple comparisons test	Mean Diff.	95.00% CI of diff.	Below threshold?	Summary	Adjusted P Value
	HASPIN
	Control vs. OTUB2 Sh_1	0.3839	0.2711 to 0.4967	Yes	**	0.004
	Control vs. OTUB2 Sh_1+HA-OTUB2	0.00823	-0.09787 to 0.1143	No	ns	>0.99
	Control vs. OTUB2 Sh_1+HA-OTUB2 C51S	0.7058	0.6257 to 0.7859	Yes	***	<0.001
	OTUB2 Sh_1 vs. OTUB2 Sh_1+HA-OTUB2	-0.3757	-0.3888 to -0.3625	Yes	***	<0.001
	OTUB2 Sh_1 vs. OTUB2 Sh_1+HA-OTUB2 C51S	0.3219	0.2911 to 0.3527	Yes	***	<0.001
	OTUB2 Sh_1+HA-OTUB2 vs. OTUB2 Sh_1+HA-OTUB2 C51S	0.6976	0.6706 to 0.7245	Yes	***	<0.001
	OTUB2
	Control vs. OTUB2 Sh_1	0.7205	0.5585 to 0.8825	Yes	**	0.002
	Control vs. OTUB2 Sh_1+HA-OTUB2	0.1421	-0.04851 to 0.3326	No	ns	0.11
	Control vs. OTUB2 Sh_1+HA-OTUB2 C51S	0.03273	-0.1331 to 0.1986	No	ns	>0.99
	OTUB2 Sh_1 vs. OTUB2 Sh_1+HA-OTUB2	-0.5784	-0.9164 to -0.2405	Yes	*	0.02
	OTUB2 Sh_1 vs. OTUB2 Sh_1+HA-OTUB2 C51S	-0.6878	-0.6958 to -0.6797	Yes	***	<0.001
	OTUB2 Sh_1+HA-OTUB2 vs. OTUB2 Sh_1+HA-OTUB2 C51S	-0.1093	-0.4493 to 0.2306	No	ns	0.47
	HA
	Control vs. OTUB2 Sh_1	0.02487	0.008253 to 0.04148	Yes	*	0.01
	Control vs. OTUB2 Sh_1+HA-OTUB2	-0.8718	-0.8877 to -0.8559	Yes	***	<0.001
	Control vs. OTUB2 Sh_1+HA-OTUB2 C51S	-0.9712	-1.294 to -0.6484	Yes	**	0.005
	OTUB2 Sh_1 vs. OTUB2 Sh_1+HA-OTUB2	-0.8966	-0.9125 to -0.8808	Yes	***	<0.001
	OTUB2 Sh_1 vs. OTUB2 Sh_1+HA-OTUB2 C51S	-0.9961	-1.319 to -0.6731	Yes	**	0.005
	OTUB2 Sh_1+HA-OTUB2 vs. OTUB2 Sh_1+HA-OTUB2 C51S	-0.09945	-0.4282 to 0.2293	No	ns	0.54
Figure 2F	HASPIN
	Control vs. OTUB2 Sh_1	0.53	0.2974 to 0.7626	Yes	**	0.002
	Control vs. OTUB2 Sh_1+HA-OTUB2	0.1248	-0.1066 to 0.3563	No	ns	0.3
	Control vs. OTUB2 Sh_1+HA-OTUB2 C51S	0.6258	0.3472 to 0.9045	Yes	**	0.003
	OTUB2 Sh_1 vs. OTUB2 Sh_1+HA-OTUB2	-0.4051	-0.7299 to -0.08033	Yes	*	0.03
	OTUB2 Sh_1 vs. OTUB2 Sh_1+HA-OTUB2 C51S	0.09587	-0.1757 to 0.3674	No	ns	>0.99
	OTUB2 Sh_1+HA-OTUB2 vs. OTUB2 Sh_1+HA-OTUB2 C51S	0.501	0.07922 to 0.9228	Yes	*	0.03
	OTUB2
	Control vs. OTUB2 Sh_1	0.2729	0.1753 to 0.3705	Yes	***	<0.001
	Control vs. OTUB2 Sh_1+HA-OTUB2	-0.1588	-0.2647 to -0.05285	Yes	*	0.01
	Control vs. OTUB2 Sh_1+HA-OTUB2 C51S	-0.4539	-0.8942 to -0.01355	Yes	*	0.05
	OTUB2 Sh_1 vs. OTUB2 Sh_1+HA-OTUB2	-0.4316	-0.5362 to -0.3271	Yes	***	<0.001
	OTUB2 Sh_1 vs. OTUB2 Sh_1+HA-OTUB2 C51S	-0.7268	-1.188 to -0.2655	Yes	*	0.02
	OTUB2 Sh_1+HA-OTUB2 vs. OTUB2 Sh_1+HA-OTUB2 C51S	-0.2951	-0.7109 to 0.1207	No	ns	0.12
	HA
	Control vs. OTUB2 Sh_1	0.005132	-0.007562 to 0.01783	No	ns	0.79
	Control vs. OTUB2 Sh_1+HA-OTUB2	-0.8042	-1.065 to -0.5431	Yes	**	0.005
	Control vs. OTUB2 Sh_1+HA-OTUB2 C51S	-1.081	-2.014 to -0.1469	Yes	*	0.04
	OTUB2 Sh_1 vs. OTUB2 Sh_1+HA-OTUB2	-0.8094	-1.079 to -0.5397	Yes	**	0.005
	OTUB2 Sh_1 vs. OTUB2 Sh_1+HA-OTUB2 C51S	-1.086	-2.022 to -0.1494	Yes	*	0.04
	OTUB2 Sh_1+HA-OTUB2 vs. OTUB2 Sh_1+HA-OTUB2 C51S	-0.2764	-0.9461 to 0.3934	No	ns	0.39
Figure 2G	Bonferroni's multiple comparisons test	Mean Diff.	95.00% CI of diff.	Below threshold?	Summary	Adjusted P Value
	HASPIN
	Control vs. Control+MG 132	0.06323	0.05639 to 0.07008	Yes	***	<0.001
	OTUB2 Sh_1 vs. OTUB2 Sh_1+MG132	-0.8437	-0.8913 to -0.7960	Yes	***	<0.001
	OTUB2 Sh_2 vs. OTUB2 Sh_2+MG132	-0.7857	-0.8220 to -0.7493	Yes	***	<0.001
	OTUB2
	Control vs. OTUB2 Sh_1	1.315	1.206 to 1.424	Yes	***	<0.001
	Control vs. OTUB2 Sh_2	1.221	0.9588 to 1.484	Yes	**	0.002
	Control vs. Control+MG 132	0.3259	0.06449 to 0.5872	Yes	*	0.03
	Control vs. OTUB2 Sh_1+MG132	1.127	0.8459 to 1.408	Yes	**	0.003
	Control vs. OTUB2 Sh_2+MG132	1.023	0.8213 to 1.226	Yes	**	0.001
	OTUB2 Sh_1 vs. OTUB2 Sh_2	-0.09375	-0.2520 to 0.06450	No	ns	0.16
	OTUB2 Sh_1 vs. Control+MG 132	-0.9893	-1.146 to -0.8326	Yes	***	<0.001
	OTUB2 Sh_1 vs. OTUB2 Sh_1+MG132	-0.1884	-0.3696 to -0.007160	Yes	*	0.05
	OTUB2 Sh_1 vs. OTUB2 Sh_2+MG132	-0.2918	-0.3944 to -0.1892	Yes	**	0.003
	OTUB2 Sh_2 vs. Control+MG 132	-0.8956	-0.9114 to -0.8797	Yes	***	<0.001
	OTUB2 Sh_2 vs. OTUB2 Sh_1+MG132	-0.09464	-0.1117 to -0.07762	Yes	***	<0.001
	OTUB2 Sh_2 vs. OTUB2 Sh_2+MG132	-0.198	-0.2370 to -0.1590	Yes	***	<0.001
	Control+MG 132 vs. OTUB2 Sh_1+MG132	0.8009	0.7832 to 0.8186	Yes	***	<0.001
	Control+MG 132 vs. OTUB2 Sh_2+MG132	0.6975	0.6593 to 0.7358	Yes	***	<0.001
	OTUB2 Sh_1+MG132 vs. OTUB2 Sh_2+MG132	-0.1034	-0.1610 to -0.04574	Yes	*	0.01
Figure 2H	Bonferroni's multiple comparisons test	Mean Diff.	95.00% CI of diff.	Below threshold?	Summary	Adjusted P Value
	HASPIN
	Control vs. Control+MG 132	-0.3317	-0.4351 to -0.2283	Yes	**	0.005
	OTUB2 Sh_1 vs. OTUB2 Sh_1+MG132	-0.8025	-0.8775 to -0.7274	Yes	***	<0.001
	OTUB2 Sh_2 vs. OTUB2 Sh_2+MG132	-0.7319	-0.8024 to -0.6614	Yes	***	<0.001
	OTUB2
	Control vs. OTUB2 Sh_1	1.252	1.238 to 1.266	Yes	***	<0.001
	Control vs. OTUB2 Sh_2	1.256	1.172 to 1.341	Yes	***	<0.001
	Control vs. Control+MG 132	0.359	-0.4142 to 1.132	No	ns	0.23
	Control vs. OTUB2 Sh_1+MG132	1.342	1.227 to 1.457	Yes	***	<0.001
	Control vs. OTUB2 Sh_2+MG132	1.086	0.8457 to 1.327	Yes	**	0.002
	OTUB2 Sh_1 vs. OTUB2 Sh_2	0.004219	-0.06577 to 0.07421	No	ns	>0.99
	OTUB2 Sh_1 vs. Control+MG 132	-0.893	-1.662 to -0.1244	Yes	*	0.04
	OTUB2 Sh_1 vs. OTUB2 Sh_1+MG132	0.08996	-0.009697 to 0.1896	No	ns	0.06
	OTUB2 Sh_1 vs. OTUB2 Sh_2+MG132	-0.1657	-0.3944 to 0.06302	No	ns	0.1
	OTUB2 Sh_2 vs. Control+MG 132	-0.8973	-1.598 to -0.1967	Yes	*	0.03
	OTUB2 Sh_2 vs. OTUB2 Sh_1+MG132	0.08574	0.03626 to 0.1352	Yes	**	0.006
	OTUB2 Sh_2 vs. OTUB2 Sh_2+MG132	-0.1699	-0.3008 to -0.03899	Yes	*	0.02
	Control+MG 132 vs. OTUB2 Sh_1+MG132	0.983	0.3184 to 1.648	Yes	*	0.02
	Control+MG 132 vs. OTUB2 Sh_2+MG132	0.7274	0.2303 to 1.224	Yes	*	0.02
	OTUB2 Sh_1+MG132 vs. OTUB2 Sh_2+MG132	-0.2557	-0.3656 to -0.1457	Yes	**	0.004
Figure 2I	Tukey's multiple comparisons test	Mean Diff.	95.00% CI of diff.	Below threshold?	Summary	Adjusted P Value
	Row 1
	1 vs. 2	0	-0.1804 to 0.1804	No	ns	>0.9999
	1 vs. 3	0	-0.1804 to 0.1804	No	ns	>0.9999
	2 vs. 3	0	-0.1804 to 0.1804	No	ns	>0.9999
	Row 2
	1 vs. 2	0.6	0.4196 to 0.7804	Yes	****	<0.0001
	1 vs. 3	0.43	0.2496 to 0.6104	Yes	****	<0.0001
	2 vs. 3	-0.17	-0.3504 to 0.01045	No	ns	0.0675
	Row 3
	1 vs. 2	0.6	0.4196 to 0.7804	Yes	****	<0.0001
	1 vs. 3	0.5	0.3196 to 0.6804	Yes	****	<0.0001
	2 vs. 3	-0.1	-0.2804 to 0.08045	No	ns	0.3649
	Row 4
	1 vs. 2	0.28	0.09955 to 0.4604	Yes	**	0.002
	1 vs. 3	0.24	0.05955 to 0.4204	Yes	**	0.0078
	2 vs. 3	-0.04	-0.2204 to 0.1404	No	ns	0.8456
Figure 2J	Tukey's multiple comparisons test	Mean Diff.	95.00% CI of diff.	Below threshold?	Summary	Adjusted P Value
	Row 1
	1 vs. 2	0	-0.1998 to 0.1998	No	ns	>0.9999
	1 vs. 3	0	-0.1998 to 0.1998	No	ns	>0.9999
	2 vs. 3	0	-0.1998 to 0.1998	No	ns	>0.9999
	Row 2
	1 vs. 2	0.475	0.2752 to 0.6748	Yes	****	<0.0001
	1 vs. 3	0.3825	0.1827 to 0.5823	Yes	***	0.0002
	2 vs. 3	-0.0925	-0.2923 to 0.1073	No	ns	0.4902
	Row 3
	1 vs. 2	0.335	0.1352 to 0.5348	Yes	***	0.0009
	1 vs. 3	0.255	0.05516 to 0.4548	Yes	*	0.0107
	2 vs. 3	-0.08	-0.2798 to 0.1198	No	ns	0.5842
	Row 4
	1 vs. 2	0.27	0.07016 to 0.4698	Yes	**	0.0068
	1 vs. 3	0.24	0.04016 to 0.4398	Yes	*	0.0165
	2 vs. 3	-0.03	-0.2298 to 0.1698	No	ns	0.9257
Figure 2K	Tukey's multiple comparisons test	Mean Diff.	95.00% CI of diff.	Below threshold?	Summary	Adjusted P Value
	Row 1
	1 vs. 2	0	-0.2033 to 0.2033	No	ns	>0.9999
	1 vs. 3	0	-0.2033 to 0.2033	No	ns	>0.9999
	2 vs. 3	0	-0.2033 to 0.2033	No	ns	>0.9999
	Row 2
	1 vs. 2	-0.199	-0.4023 to 0.004301	No	ns	0.0559
	1 vs. 3	0.241	0.03770 to 0.4443	Yes	*	0.018
	2 vs. 3	0.44	0.2367 to 0.6433	Yes	****	<0.0001
	Row 3
	1 vs. 2	-0.37	-0.5733 to -0.1667	Yes	***	0.0004
	1 vs. 3	0.22	0.01670 to 0.4233	Yes	*	0.0322
	2 vs. 3	0.59	0.3867 to 0.7933	Yes	****	<0.0001
	Row 4
	1 vs. 2	-0.225	-0.4283 to -0.02170	Yes	*	0.0281
	1 vs. 3	0.02	-0.1833 to 0.2233	No	ns	0.9673
	2 vs. 3	0.245	0.04170 to 0.4483	Yes	*	0.0161

## Sheet: Figure3
Figure 3A	Bonferroni's multiple comparisons test	Mean Diff.	95.00% CI of diff.	Below threshold?	Summary	Adjusted P Value
	Ub
	Control vs. OTUB2 Sh_1	-0.3678	-0.4741 to -0.2615	Yes	**	0.003
	Control vs. OTUB2 Sh_2	-0.4462	-0.5693 to -0.3231	Yes	**	0.003
	OTUB2 Sh_1 vs. OTUB2 Sh_2	-0.07844	-0.1005 to -0.05633	Yes	**	0.001
Figure 3B	Bonferroni's multiple comparisons test	Mean Diff.	95.00% CI of diff.	Below threshold?	Summary	Adjusted P Value
	Ub
	Control vs. OTUB2 Sh_1	-0.3612	-0.4933 to -0.2291	Yes	**	0.005
	Control vs. OTUB2 Sh_2	-0.3896	-0.5287 to -0.2504	Yes	**	0.005
	OTUB2 Sh_1 vs. OTUB2 Sh_2	-0.02838	-0.04815 to -0.008613	Yes	*	0.01
Figure 3C	Bonferroni's multiple comparisons test	Mean Diff.	95.00% CI of diff.	Below threshold?	Summary	Adjusted P Value
	His
	Myc-HASPIN+MG132 vs. His-Ubi	-1.041	-1.417 to -0.6649	Yes	**	0.007
	Myc-HASPIN+MG132 vs. His-Ubi+HA-OTUB2	-0.5421	-0.5544 to -0.5299	Yes	***	<0.001
	Myc-HASPIN+MG132 vs. His-Ubi+HA-OTUB2 C51S	-1.04	-1.478 to -0.6021	Yes	**	0.009
	His-Ubi vs. His-Ubi+HA-OTUB2	0.499	0.1204 to 0.8776	Yes	*	0.03
	His-Ubi vs. His-Ubi+HA-OTUB2 C51S	0.001318	-0.2043 to 0.2070	No	ns	>0.99
	His-Ubi+HA-OTUB2 vs. His-Ubi+HA-OTUB2 C51S	-0.4977	-0.9375 to -0.05799	Yes	*	0.04
Figure 3D	Bonferroni's multiple comparisons test	Mean Diff.	95.00% CI of diff.	Below threshold?	Summary	Adjusted P Value
	His
	Myc-HASPIN+MG132 vs. His-Ubi	-0.5043	-0.7024 to -0.3062	Yes	**	0.007
	Myc-HASPIN+MG132 vs. His-Ubi+HA-OTUB2	-0.2608	-0.4253 to -0.09631	Yes	*	0.02
	Myc-HASPIN+MG132 vs. His-Ubi+HA-OTUB2 C51S	-0.9134	-0.9761 to -0.8507	Yes	***	<0.001
	His-Ubi vs. His-Ubi+HA-OTUB2	0.2435	0.1578 to 0.3291	Yes	***	<0.001
	His-Ubi vs. His-Ubi+HA-OTUB2 C51S	-0.4091	-0.5297 to -0.2886	Yes	**	0.002
	His-Ubi+HA-OTUB2 vs. His-Ubi+HA-OTUB2 C51S	-0.6526	-0.7444 to -0.5608	Yes	***	<0.001
Figure 3E	Bonferroni's multiple comparisons test	Mean Diff.	95.00% CI of diff.	Below threshold?	Summary	Adjusted P Value
	His
	Myc-HASPIN+MG132 vs. His-Ubi	-1.398	-1.787 to -1.009	Yes	**	0.004
	Myc-HASPIN+MG132 vs. His-Ubi+HA-OTUB2(+)	-1.023	-1.541 to -0.5045	Yes	*	0.01
	Myc-HASPIN+MG132 vs. His-Ubi+HA-OTUB2(++)	-0.3372	-0.9254 to 0.2509	No	ns	0.15
	His-Ubi vs. His-Ubi+HA-OTUB2(+)	0.3752	0.1277 to 0.6228	Yes	*	0.01
	His-Ubi vs. His-Ubi+HA-OTUB2(++)	1.061	0.7740 to 1.348	Yes	***	<0.001
	His-Ubi+HA-OTUB2(+) vs. His-Ubi+HA-OTUB2(++)	0.6857	0.4041 to 0.9672	Yes	**	0.002
Figure 3F	Bonferroni's multiple comparisons test	Mean Diff.	95.00% CI of diff.	Below threshold?	Summary	Adjusted P Value
	His
	Myc-HASPIN+MG132 (WT) vs. HA-OTUB2 (WT)	0.4145	0.01138 to 0.8176	Yes	*	0.05
	Myc-HASPIN+MG132 (K48) vs. HA-OTUB2 (K48)	0.4404	0.3377 to 0.5432	Yes	**	0.002
	Myc-HASPIN+MG132 (K63) vs. HA-OTUB2 (K63)	0.007544	-0.8828 to 0.8979	No	ns	>0.99
Figure 3G	Bonferroni's multiple comparisons test	Mean Diff.	95.00% CI of diff.	Below threshold?	Summary	Adjusted P Value
	His
	Myc-HASPIN+MG132 (WT) vs. HA-OTUB2 (WT)	0.4798	0.06159 to 0.8980	Yes	*	0.04
	Myc-HASPIN+MG132 (K48) vs. HA-OTUB2 (K48)	0.4906	0.3629 to 0.6184	Yes	***	<0.001
	Myc-HASPIN+MG132 (K63) vs. HA-OTUB2 (K63)	0.0004768	-0.2390 to 0.2399	No	ns	>0.99
Figure 3I	Bonferroni's multiple comparisons test	Mean Diff.	95.00% CI of diff.	Below threshold?	Summary	Adjusted P Value
	His
	Myc-HASPIN+MG132 (WT) vs. HA-OTUB2 (WT)	0.4743	0.2470 to 0.7016	Yes	**	0.005
	Myc-HASPIN+MG132 (K48) vs. HA-OTUB2 (K48)	0.3157	0.1420 to 0.4894	Yes	**	0.005
	Myc-HASPIN+MG132 (K48R) vs. HA-OTUB2 (K48R)	0.0055	-0.2515 to 0.2625	No	ns	>0.99
Figure 3J	Bonferroni's multiple comparisons test	Mean Diff.	95.00% CI of diff.	Below threshold?	Summary	Adjusted P Value
	His
	Myc-HASPIN+MG132 (WT) vs. HA-OTUB2 (WT)	0.4116	0.3011 to 0.5221	Yes	***	<0.001
	Myc-HASPIN+MG132 (K6) vs. HA-OTUB2 (K6)	0.08592	-0.1322 to 0.3041	No	ns	0.93
	Myc-HASPIN+MG132 (K11) vs. HA-OTUB2 (K11)	-0.05206	-0.2215 to 0.1173	No	ns	>0.99
	Myc-HASPIN+MG132 (K27) vs. HA-OTUB2 (K27)	-0.07517	-0.3547 to 0.2044	No	ns	>0.99
	Myc-HASPIN+MG132 (K29) vs. HA-OTUB2 (K29)	0.04363	-0.1379 to 0.2251	No	ns	>0.99
	Myc-HASPIN+MG132 (K33) vs. HA-OTUB2 (K33)	-0.01521	-0.1495 to 0.1190	No	ns	>0.99

## Sheet: Figure4
Figure 4A	Bonferroni's multiple comparisons test	Mean Diff.	95.00% CI of diff.	Below threshold?	Summary	Adjusted P Value
	HASPIN
	Control vs. OTUB2 Sh_1	0.4708	0.1397 to 0.8020	Yes	*	0.02
	Control vs. OTUB2 Sh_2	0.4456	0.02148 to 0.8697	Yes	*	0.05
	Control vs. OTUB2 Sh_1+HASPIN	0.0009984	-0.003601 to 0.005598	No	ns	>0.99
	Control vs. OTUB2 Sh_2+HASPIN	-0.1266	-0.5788 to 0.3257	No	ns	0.63
	OTUB2 Sh_1 vs. OTUB2 Sh_2	-0.02523	-0.1910 to 0.1405	No	ns	>0.99
	OTUB2 Sh_1 vs. OTUB2 Sh_1+HASPIN	-0.4698	-0.8020 to -0.1376	Yes	*	0.03
	OTUB2 Sh_1 vs. OTUB2 Sh_2+HASPIN	-0.5974	-0.7764 to -0.4184	Yes	***	<0.001
	OTUB2 Sh_2 vs. OTUB2 Sh_1+HASPIN	-0.4446	-0.8695 to -0.01965	Yes	*	0.05
	OTUB2 Sh_2 vs. OTUB2 Sh_2+HASPIN	-0.5722	-0.7517 to -0.3926	Yes	***	<0.001
	OTUB2 Sh_1+HASPIN vs. OTUB2 Sh_2+HASPIN	-0.1276	-0.5806 to 0.3254	No	ns	0.62
	OTUB2
	Control vs. OTUB2 Sh_1	1.138	0.6477 to 1.627	Yes	**	0.005
	Control vs. OTUB2 Sh_2	1.161	0.6082 to 1.713	Yes	**	0.007
	Control vs. OTUB2 Sh_1+HASPIN	1.195	0.4500 to 1.940	Yes	*	0.02
	Control vs. OTUB2 Sh_2+HASPIN	1.08	0.6947 to 1.466	Yes	**	0.001
	OTUB2 Sh_1 vs. OTUB2 Sh_2	0.02312	-0.1495 to 0.1957	No	ns	>0.99
	OTUB2 Sh_1 vs. OTUB2 Sh_1+HASPIN	0.0574	-0.1568 to 0.2716	No	ns	>0.99
	OTUB2 Sh_1 vs. OTUB2 Sh_2+HASPIN	-0.05723	-0.3180 to 0.2035	No	ns	>0.99
	OTUB2 Sh_2 vs. OTUB2 Sh_1+HASPIN	0.03427	-0.1293 to 0.1978	No	ns	>0.99
	OTUB2 Sh_2 vs. OTUB2 Sh_2+HASPIN	-0.08036	-0.3642 to 0.2034	No	ns	>0.99
	OTUB2 Sh_1+HASPIN vs. OTUB2 Sh_2+HASPIN	-0.1146	-0.5241 to 0.2948	No	ns	>0.99
Figure 4B	Bonferroni's multiple comparisons test	Mean Diff.	95.00% CI of diff.	Below threshold?	Summary	Adjusted P Value
	HASPIN
	Control vs. OTUB2 Sh_1	0.3458	0.2233 to 0.4683	Yes	**	0.002
	Control vs. OTUB2 Sh_2	0.3494	0.2313 to 0.4675	Yes	***	<0.001
	Control vs. OTUB2 Sh_1+HASPIN	-0.6035	-0.7833 to -0.4237	Yes	***	<0.001
	Control vs. OTUB2 Sh_2+HASPIN	-0.4906	-0.6067 to -0.3746	Yes	***	<0.001
	OTUB2 Sh_1 vs. OTUB2 Sh_2	0.003675	-0.1129 to 0.1202	No	ns	>0.99
	OTUB2 Sh_1 vs. OTUB2 Sh_1+HASPIN	-0.9492	-1.190 to -0.7085	Yes	**	0.001
	OTUB2 Sh_1 vs. OTUB2 Sh_2+HASPIN	-0.8364	-0.9447 to -0.7281	Yes	***	<0.001
	OTUB2 Sh_2 vs. OTUB2 Sh_1+HASPIN	-0.9529	-1.136 to -0.7702	Yes	***	<0.001
	OTUB2 Sh_2 vs. OTUB2 Sh_2+HASPIN	-0.8401	-0.9534 to -0.7267	Yes	***	<0.001
	OTUB2 Sh_1+HASPIN vs. OTUB2 Sh_2+HASPIN	0.1128	-0.07511 to 0.3008	No	ns	0.25
	OTUB2
	Control vs. OTUB2 Sh_1	1.358	0.9204 to 1.796	Yes	**	0.004
	Control vs. OTUB2 Sh_2	1.339	0.9786 to 1.699	Yes	**	0.002
	Control vs. OTUB2 Sh_1+HASPIN	1.294	1.033 to 1.555	Yes	***	<0.001
	Control vs. OTUB2 Sh_2+HASPIN	1.116	0.9023 to 1.329	Yes	***	<0.001
	OTUB2 Sh_1 vs. OTUB2 Sh_2	-0.01954	-0.09273 to 0.05365	No	ns	>0.99
	OTUB2 Sh_1 vs. OTUB2 Sh_1+HASPIN	-0.06444	-0.2175 to 0.08858	No	ns	0.5
	OTUB2 Sh_1 vs. OTUB2 Sh_2+HASPIN	-0.2424	-0.6154 to 0.1306	No	ns	0.13
	OTUB2 Sh_2 vs. OTUB2 Sh_1+HASPIN	-0.04489	-0.1627 to 0.07288	No	ns	>0.99
	OTUB2 Sh_2 vs. OTUB2 Sh_2+HASPIN	-0.2228	-0.5213 to 0.07565	No	ns	0.1
	OTUB2 Sh_1+HASPIN vs. OTUB2 Sh_2+HASPIN	-0.1779	-0.3940 to 0.03811	No	ns	0.09
	OTUB2 Sh_2 vs. OTUB2 Sh_2+HASPIN	-0.08036	-0.3642 to 0.2034	No	ns	>0.99
	OTUB2 Sh_1+HASPIN vs. OTUB2 Sh_2+HASPIN	-0.1146	-0.5241 to 0.2948	No	ns	>0.99
Figure 4C	Bonferroni's multiple comparisons test	Mean Diff.	95.00% CI of diff.	Below threshold?	Summary	Adjusted P Value
	HASPIN
	HA-Vector vs. HA-OTUB2	-0.5749	-0.6239 to -0.5260	Yes	***	<0.001
	HA-Vector vs. HASPIN Sh_1	0.2464	0.1974 to 0.2953	Yes	***	<0.001
	HA-OTUB2 vs. HASPIN Sh_1	0.8213	0.7723 to 0.8702	Yes	***	<0.001
	OTUB2
	HA-Vector vs. HA-OTUB2	-0.8688	-0.9177 to -0.8198	Yes	***	<0.001
	HA-Vector vs. HASPIN Sh_1	-0.8176	-0.8666 to -0.7687	Yes	***	<0.001
	HA-OTUB2 vs. HASPIN Sh_1	0.05112	0.002169 to 0.1001	Yes	*	0.04

## Sheet: Figure6
Figure6B	Bonferroni's multiple comparisons test	Mean Diff.	95.00% CI of diff.	Below threshold?	Summary	Adjusted P Value
	HASPIN	-0.9623	-0.9780 to -0.9466	Yes	***	<0.001
	H3	-0.9004	-0.9161 to -0.8848	Yes	***	<0.001
Figure6C	Bonferroni's multiple comparisons test	Mean Diff.	95.00% CI of diff.	Below threshold?	Summary	Adjusted P Value
	HASPIN	-0.9073	-0.9230 to -0.8917	Yes	***	<0.001
	H3	-0.9631	-0.9788 to -0.9474	Yes	***	<0.001
Figure 6J	Bonferroni's multiple comparisons test	Mean Diff.	95.00% CI of diff.	Below threshold?	Summary	Adjusted P Value
	HA(IP)
	Myc-HASPIN WT+HA-OTUB2 vs. Myc-HASPIN K751R+HA-OTUB2	0.3179	0.3062 to 0.3296	Yes	***	<0.001
	Myc-HASPIN WT+HA-OTUB2 vs. Myc-HASPIN K751Q+HA-OTUB2	-0.6033	-0.6150 to -0.5916	Yes	***	<0.001
	Myc-HASPIN K751R+HA-OTUB2 vs. Myc-HASPIN K751Q+HA-OTUB2	-0.9212	-0.9329 to -0.9095	Yes	***	<0.001
Figure 6K	Bonferroni's multiple comparisons test	Mean Diff.	95.00% CI of diff.	Below threshold?	Summary	Adjusted P Value
	HA(IP)
	Myc-HASPIN WT+HA-OTUB2 vs. Myc-HASPIN K751R+HA-OTUB2	0.1527	0.1410 to 0.1644	Yes	***	<0.001
	Myc-HASPIN WT+HA-OTUB2 vs. Myc-HASPIN K751Q+HA-OTUB2	-0.5376	-0.5494 to -0.5259	Yes	***	<0.001
	Myc-HASPIN K751R+HA-OTUB2 vs. Myc-HASPIN K751Q+HA-OTUB2	-0.6903	-0.7020 to -0.6786	Yes	***	<0.001
Figure 6L	Bonferroni's multiple comparisons test	Mean Diff.	95.00% CI of diff.	Below threshold?	Summary	Adjusted P Value
	His
	Myc-HASPIN WT+MG132 vs. WT+MG132+His-Ub+HA-OTUB2	-0.6211	-0.6476 to -0.5946	Yes	***	<0.001
	Myc-HASPIN WT+MG132 vs. K751R+MG132+His-Ub+HA-OTUB2	-0.8289	-0.8555 to -0.8024	Yes	***	<0.001
	Myc-HASPIN WT+MG132 vs. K751Q+MG132+His-Ub+HA-OTUB2	-0.181	-0.2076 to -0.1545	Yes	***	<0.001
	WT+MG132+His-Ub+HA-OTUB2 vs. K751R+MG132+His-Ub+HA-OTUB2	-0.2078	-0.2343 to -0.1813	Yes	***	<0.001
	WT+MG132+His-Ub+HA-OTUB2 vs. K751Q+MG132+His-Ub+HA-OTUB2	0.4401	0.4135 to 0.4666	Yes	***	<0.001
	K751R+MG132+His-Ub+HA-OTUB2 vs. K751Q+MG132+His-Ub+HA-OTUB2	0.6479	0.6214 to 0.6744	Yes	***	<0.001
Figure 6M	His
	Myc-HASPIN WT+MG132 vs. WT+MG132+His-Ub+HA-OTUB2	-0.4534	-0.4800 to -0.4269	Yes	***	<0.001
	Myc-HASPIN WT+MG132 vs. K751R+MG132+His-Ub+HA-OTUB2	-0.8105	-0.8371 to -0.7840	Yes	***	<0.001
	Myc-HASPIN WT+MG132 vs. K751Q+MG132+His-Ub+HA-OTUB2	-0.1041	-0.1306 to -0.07756	Yes	***	<0.001
	WT+MG132+His-Ub+HA-OTUB2 vs. K751R+MG132+His-Ub+HA-OTUB2	-0.3571	-0.3836 to -0.3306	Yes	***	<0.001
	WT+MG132+His-Ub+HA-OTUB2 vs. K751Q+MG132+His-Ub+HA-OTUB2	0.3494	0.3228 to 0.3759	Yes	***	<0.001
	K751R+MG132+His-Ub+HA-OTUB2 vs. K751Q+MG132+His-Ub+HA-OTUB2	0.7064	0.6799 to 0.7330	Yes	***	<0.001
Figure 6N	Bonferroni's multiple comparisons test	Mean Diff.	95.00% CI of diff.	Below threshold?	Summary	Adjusted P Value
	His(IP)
	Myc-HASPIN+MG132 vs. His-Ub	-0.9751	-0.9905 to -0.9596	Yes	***	<0.001
	Myc-HASPIN+MG132 vs. HA-OTUB2	-0.5891	-0.6046 to -0.5737	Yes	***	<0.001
	Myc-HASPIN+MG132 vs. Flag-KAT5	-0.2535	-0.2689 to -0.2380	Yes	***	<0.001
	His-Ub vs. HA-OTUB2	0.386	0.3705 to 0.4014	Yes	***	<0.001
	His-Ub vs. Flag-KAT5	0.7216	0.7062 to 0.7370	Yes	***	<0.001
	HA-OTUB2 vs. Flag-KAT5	0.3356	0.3202 to 0.3511	Yes	***	<0.001
Figure 6O	His(IP)
	Myc-HASPIN+MG132 vs. His-Ub	-0.9601	-0.9755 to -0.9446	Yes	***	<0.001
	Myc-HASPIN+MG132 vs. HA-OTUB2	-0.5693	-0.5848 to -0.5539	Yes	***	<0.001
	Myc-HASPIN+MG132 vs. Flag-KAT5	-0.3039	-0.3193 to -0.2884	Yes	***	<0.001
	His-Ub vs. HA-OTUB2	0.3908	0.3753 to 0.4062	Yes	***	<0.001
	His-Ub vs. Flag-KAT5	0.6562	0.6408 to 0.6716	Yes	***	<0.001
	HA-OTUB2 vs. Flag-KAT5	0.2654	0.2500 to 0.2809	Yes	***	<0.001

## Sheet: Figure7
Figure7A	HASPIN	OTUB2	Tubulin	HASPIN/Tubuin	OTUB2/Tubuin
1N	14658.3	3524.67	16680.9	0.878744	0.2113
1T	14494.4	8593.67	13870.5	1.04498	0.619565
2N	9604.72	7518.13	16178	0.59369	0.464713
2T	16566.5	17961.2	19777.7	0.837636	0.908156
3N	9367.13	2921.84	17172.5	0.545471	0.170146
3T	14457.1	10750.3	18540.1	0.779774	0.579839
4N	7043.72	4509.84	19176.8	0.367303	0.235171
4T	9601.5	7158.13	18545.1	0.517738	0.385986
5N	6801.31	1782.13	18350.4	0.370636	0.097117
5T	18828.5	4027.84	17645	1.06707	0.228271
6N	11448.9	1550.89	17500.4	0.654208	0.0886204
6T	22688.6	14668.9	16917.7	1.34112	0.867076
7N	15657.7	2606.72	18188.6	0.86085	0.143316
7T	19169.1	13479	16288	1.17689	0.827546
8N	8365.89	3573.5	21714.3	0.385272	0.164569
8T	10513.1	7954.79	21297.5	0.49363	0.373508
9N	6197.01	7489.13	16304.8	0.380072	0.45932
9T	8828.62	6185.01	16919.7	0.521796	0.365552
10N	2864.06	4129.43	16087	0.178036	0.256694
10T	7464.96	18437	14657.3	0.509302	1.25788
11N	6633.72	2948.89	15676	0.423178	0.188115
11T	15813.1	12687.2	13879.8	1.13928	0.914074
12N	9145.25	4428.26	13538.5	0.675497	0.327085
12T	13439.1	16118.8	14946.7	0.899136	1.07842
13N	9121.89	8166.55	14133.1	0.645426	0.57783
13T	12040.4	5460.55	14569	0.82644	0.374807
14N	8456.96	2038.38	13216.8	0.639863	0.154226
14T	11596.8	13618.4	14005	0.828047	0.972396
15N	13817.6	6211.33	20193.7	0.684252	0.307587
15T	19312.8	8227.67	17331	1.11435	0.474738
16N	7642.13	7425.55	18529.4	0.412433	0.400745
16T	12994.1	9555.25	18825.4	0.690243	0.507573
17N	18990.3	7233.26	17644.8	1.07625	0.409936
17T	12772.4	14683.5	18422.7	0.693301	0.797037
18N	2402.36	5133.67	22352	0.107478	0.229674
18T	10520.2	15326.7	19330.4	0.544232	0.79288
19N	10197.5	7923.55	13307.3	0.766315	0.595431
19T	14115.9	15298.1	14075.3	1.00289	1.08688
20N	11583.1	3887.26	14174.8	0.817161	0.274236
20T	13719.7	10170.8	14686.5	0.934169	0.69253
21N	14912.8	6680.79	16604.1	0.89814	0.402358
21T	18636.8	19878.7	14309.1	1.30244	1.38923
22N	11218.9	4103.13	19990.3	0.561217	0.205256
22T	16045.9	12037.7	20862.9	0.769112	0.57699
23N	3540.84	2533.89	19153.3	0.184869	0.132296
23T	9096.96	25080.6	20582.8	0.441969	1.21852
24N	11524.7	6568.48	16126.7	0.714634	0.407305
24T	15148.5	10245.9	14953	1.01308	0.68521
25N	10693.5	2367.65	16188.3	0.660574	0.146257
25T	14512.7	9935.45	13054.3	1.11172	0.761089
26N	11935.1	3344.48	14370	0.830561	0.232741
26T	20618.6	10122.4	14588	1.4134	0.693886
27N	10414.4	2230.06	14420.7	0.722187	0.154643
27T	14110.8	11527.6	17984.4	0.784614	0.64098
28N	14620.3	2782.77	20236.2	0.72248	0.137514
28T	4512.94	17717.7	16786.4	0.268845	1.05548
	Bonferroni's multiple comparisons test	Mean Diff.	95.00% CI of diff.	Below threshold?	Summary	Adjusted P Value
	N - T
	HASPIN	-0.2611	-0.4138 to -0.1084	Yes	***	<0.001
	OTUB2	-0.484	-0.6367 to -0.3313	Yes	***	<0.001

## Sheet: Figure S1
FigureS1K	Bonferroni's multiple comparisons test	Mean Diff.	95.00% CI of diff.	Below threshold?	Summary	Adjusted P Value
	HA
	HA -OTUB2 vs. HASPIN	-1.386	-1.396 to -1.376	Yes	***	<0.001
	HA -OTUB2 vs. HASPIN-1	0	-0.009957 to 0.009957	No	ns	>0.99
	HA -OTUB2 vs. HASPIN-2	-0.7773	-0.7873 to -0.7673	Yes	***	<0.001
	HA -OTUB2 vs. HASPIN-3	-0.8258	-0.8357 to -0.8158	Yes	***	<0.001
	HASPIN vs. HASPIN-1	1.386	1.376 to 1.396	Yes	***	<0.001
	HASPIN vs. HASPIN-2	0.6083	0.5984 to 0.6183	Yes	***	<0.001
	HASPIN vs. HASPIN-3	0.5599	0.5499 to 0.5698	Yes	***	<0.001
	HASPIN-1 vs. HASPIN-2	-0.7773	-0.7873 to -0.7673	Yes	***	<0.001
	HASPIN-1 vs. HASPIN-3	-0.8258	-0.8357 to -0.8158	Yes	***	<0.001
	HASPIN-2 vs. HASPIN-3	-0.04845	-0.05841 to -0.03850	Yes	***	<0.001
	Myc
	HA -OTUB2 vs. HASPIN	-0.6651	-0.6750 to -0.6551	Yes	***	<0.001
	HA -OTUB2 vs. HASPIN-1	-0.5641	-0.5741 to -0.5542	Yes	***	<0.001
	HA -OTUB2 vs. HASPIN-2	-0.679	-0.6889 to -0.6690	Yes	***	<0.001
	HA -OTUB2 vs. HASPIN-3	-0.6852	-0.6952 to -0.6753	Yes	***	<0.001
	HASPIN vs. HASPIN-1	0.101	0.09101 to 0.1109	Yes	***	<0.001
	HASPIN vs. HASPIN-2	-0.01389	-0.02384 to -0.003929	Yes	**	0.002
	HASPIN vs. HASPIN-3	-0.02015	-0.03010 to -0.01019	Yes	***	<0.001
	HASPIN-1 vs. HASPIN-2	-0.1148	-0.1248 to -0.1049	Yes	***	<0.001
	HASPIN-1 vs. HASPIN-3	-0.1211	-0.1311 to -0.1112	Yes	***	<0.001
	HASPIN-2 vs. HASPIN-3	-0.00626	-0.01622 to 0.003697	No	ns	0.84
FigureS1L	Bonferroni's multiple comparisons test	Mean Diff.	95.00% CI of diff.	Below threshold?	Summary	Adjusted P Value
	Myc
	HA -OTUB2 vs. HASPIN	-0.4331	-0.4370 to -0.4292	Yes	***	<0.001
	HA -OTUB2 vs. HASPIN-1	0	-0.003929 to 0.003929	No	ns	>0.99
	HA -OTUB2 vs. HASPIN-2	-0.5142	-0.5181 to -0.5102	Yes	***	<0.001
	HA -OTUB2 vs. HASPIN-3	-0.615	-0.6189 to -0.6111	Yes	***	<0.001
	HASPIN vs. HASPIN-1	0.4331	0.4292 to 0.4370	Yes	***	<0.001
	HASPIN vs. HASPIN-2	-0.08107	-0.08500 to -0.07714	Yes	***	<0.001
	HASPIN vs. HASPIN-3	-0.1819	-0.1858 to -0.1780	Yes	***	<0.001
	HASPIN-1 vs. HASPIN-2	-0.5142	-0.5181 to -0.5102	Yes	***	<0.001
	HASPIN-1 vs. HASPIN-3	-0.615	-0.6189 to -0.6111	Yes	***	<0.001
	HASPIN-2 vs. HASPIN-3	-0.1008	-0.1048 to -0.09690	Yes	***	<0.001
	HA
	HA -OTUB2 vs. HASPIN	0.0881	0.08417 to 0.09203	Yes	***	<0.001
	HA -OTUB2 vs. HASPIN-1	-0.0005468	-0.004476 to 0.003382	No	ns	>0.99
	HA -OTUB2 vs. HASPIN-2	-0.08602	-0.08995 to -0.08209	Yes	***	<0.001
	HA -OTUB2 vs. HASPIN-3	-0.1978	-0.2017 to -0.1939	Yes	***	<0.001
	HASPIN vs. HASPIN-1	-0.08865	-0.09258 to -0.08472	Yes	***	<0.001
	HASPIN vs. HASPIN-2	-0.1741	-0.1780 to -0.1702	Yes	***	<0.001
	HASPIN vs. HASPIN-3	-0.2859	-0.2898 to -0.2820	Yes	***	<0.001
	HASPIN-1 vs. HASPIN-2	-0.08547	-0.08940 to -0.08154	Yes	***	<0.001
	HASPIN-1 vs. HASPIN-3	-0.1972	-0.2012 to -0.1933	Yes	***	<0.001
	HASPIN-2 vs. HASPIN-3	-0.1118	-0.1157 to -0.1078	Yes	***	<0.001

## Sheet: Figure S2
Figure S2C	Bonferroni's multiple comparisons test	Mean Diff.	95.00% CI of diff.	Below threshold?	Summary	Adjusted P Value
	Normalized(His(IP)/β-Tubulin)
	MG132+His-Ub(WT) vs. HA-OTUB2+MG132+His-Ub(WT)	0.776	0.7725 to 0.7795	Yes	***	<0.001
	MG132+His-Ub(WT) vs. MG132+His-Ub(K618)	-0.1221	-0.1256 to -0.1187	Yes	***	<0.001
	MG132+His-Ub(WT) vs. MG132+His-Ub(K618R)	0.9648	0.9613 to 0.9683	Yes	***	<0.001
	HA-OTUB2+MG132+His-Ub(WT) vs. HA-OTUB2+MG132+His-Ub(K618)	-0.2271	-0.2306 to -0.2236	Yes	***	<0.001
	HA-OTUB2+MG132+His-Ub(WT) vs. HA-OTUB2+MG132+His-Ub(K618R)	0.1518	0.1483 to 0.1553	Yes	***	<0.001
	MG132+His-Ub(K618) vs. HA-OTUB2+MG132+His-Ub(K618)	0.6711	0.6676 to 0.6746	Yes	***	<0.001
	MG132+His-Ub(K618) vs. MG132+His-Ub(K618R)	1.087	1.083 to 1.090	Yes	***	<0.001
	HA-OTUB2+MG132+His-Ub(K618) vs. HA-OTUB2+MG132+His-Ub(K618R)	0.3789	0.3754 to 0.3824	Yes	***	<0.001
	MG132+His-Ub(K618R) vs. HA-OTUB2+MG132+His-Ub(K618R)	-0.03695	-0.04044 to -0.03347	Yes	***	<0.001
	Normalized(Myc(IP)/β-Tubulin)
	MG132+His-Ub(WT) vs. HA-OTUB2+MG132+His-Ub(WT)	0.1897	0.1862 to 0.1931	Yes	***	<0.001
	MG132+His-Ub(WT) vs. MG132+His-Ub(K618)	-0.038	-0.04148 to -0.03451	Yes	***	<0.001
	MG132+His-Ub(WT) vs. MG132+His-Ub(K618R)	0.0345	0.03101 to 0.03798	Yes	***	<0.001
	HA-OTUB2+MG132+His-Ub(WT) vs. HA-OTUB2+MG132+His-Ub(K618)	0.2524	0.2489 to 0.2559	Yes	***	<0.001
	HA-OTUB2+MG132+His-Ub(WT) vs. HA-OTUB2+MG132+His-Ub(K618R)	-0.2237	-0.2271 to -0.2202	Yes	***	<0.001
	MG132+His-Ub(K618) vs. HA-OTUB2+MG132+His-Ub(K618)	0.4801	0.4766 to 0.4835	Yes	***	<0.001
	MG132+His-Ub(K618) vs. MG132+His-Ub(K618R)	0.07249	0.06901 to 0.07598	Yes	***	<0.001
	HA-OTUB2+MG132+His-Ub(K618) vs. HA-OTUB2+MG132+His-Ub(K618R)	-0.4761	-0.4796 to -0.4726	Yes	***	<0.001
	MG132+His-Ub(K618R) vs. HA-OTUB2+MG132+His-Ub(K618R)	-0.0685	-0.07199 to -0.06502	Yes	***	<0.001
Figure S2D	Bonferroni's multiple comparisons test	Mean Diff.	95.00% CI of diff.	Below threshold?	Summary	Adjusted P Value
	OTUB2
	Control vs. OTUB2 Sh_1	0.6531	0.5712 to 0.7350	Yes	***	<0.001
	Control vs. OTUB2 Sh_2	0.586	0.5041 to 0.6679	Yes	***	<0.001
	Control vs. OTUB2 Sh_3	0.6673	0.5854 to 0.7492	Yes	***	<0.001
	Control vs. OTUB2 Sh_4	0.4351	0.3532 to 0.5170	Yes	***	<0.001
Figure S2E	Bonferroni's multiple comparisons test	Mean Diff.	95.00% CI of diff.	Below threshold?	Summary	Adjusted P Value
	OTUB2
	Control vs. OTUB2 Sh_1	0.7045	0.6226 to 0.7864	Yes	***	<0.001
	Control vs. OTUB2 Sh_2	0.7341	0.6522 to 0.8160	Yes	***	<0.001
	Control vs. OTUB2 Sh_3	0.7145	0.6326 to 0.7964	Yes	***	<0.001
	Control vs. OTUB2 Sh_4	0.8754	0.7935 to 0.9573	Yes	***	<0.001
Figure S2F	Bonferroni's multiple comparisons test	Mean Diff.	95.00% CI of diff.	Below threshold?	Summary	Adjusted P Value
	OTUB2
	HA-Vector vs. HA-OTUB2	-0.5101	-0.6462 to -0.3740	Yes	***	<0.001
	HA-Vector vs. HA-OTUB2 C51S	-0.6404	-0.7765 to -0.5043	Yes	***	<0.001
	HA-OTUB2 vs. HA-OTUB2 C51S	-0.1303	-0.2664 to 0.005751	No	ns	0.06
Figure S2G	Bonferroni's multiple comparisons test	Mean Diff.	95.00% CI of diff.	Below threshold?	Summary	Adjusted P Value
	HASPIN
	Control vs. OTUB2 Sh_1	0.2827	0.2204 to 0.3449	Yes	***	<0.001
	Control vs. OTUB2 Sh_2	0.2353	0.1730 to 0.2975	Yes	***	<0.001
	OTUB2 Sh_1 vs. OTUB2 Sh_2	-0.0474	-0.1097 to 0.01485	No	ns	0.29
	OTUB2
	Control vs. OTUB2 Sh_1	0.5083	0.4461 to 0.5706	Yes	***	<0.001
	Control vs. OTUB2 Sh_2	0.1681	0.1058 to 0.2303	Yes	***	<0.001
	OTUB2 Sh_1 vs. OTUB2 Sh_2	-0.3403	-0.4025 to -0.2780	Yes	***	<0.001
Figure S2H	Bonferroni's multiple comparisons test	Mean Diff.	95.00% CI of diff.	Below threshold?	Summary	Adjusted P Value
	Myc
	HA-Vector+Myc-HASPIN vs. HA-OTUB2 （+）+Myc-HASPIN	-0.2829	-0.5438 to -0.02205	Yes	*	0.04
	HA-Vector+Myc-HASPIN vs. HA-OTUB2（++）+Myc-HASPIN	-0.5719	-0.8030 to -0.3409	Yes	**	0.002
	HA-Vector+Myc-HASPIN vs. HA-OTUB2（+++）+Myc-HASPIN	-0.8093	-1.114 to -0.5044	Yes	**	0.003
	HA-OTUB2 （+）+Myc-HASPIN vs. HA-OTUB2（++）+Myc-HASPIN	-0.289	-0.4725 to -0.1055	Yes	**	0.01
	HA-OTUB2 （+）+Myc-HASPIN vs. HA-OTUB2（+++）+Myc-HASPIN	-0.5263	-0.6602 to -0.3925	Yes	***	<0.001
	HA-OTUB2（++）+Myc-HASPIN vs. HA-OTUB2（+++）+Myc-HASPIN	-0.2374	-0.4401 to -0.03457	Yes	*	0.03
Figure S2I	Bonferroni's multiple comparisons test	Mean Diff.	95.00% CI of diff.	Below threshold?	Summary	Adjusted P Value
	HASPIN
	Control vs. Control+CQ	0.1041	-0.007251 to 0.2154	No	ns	0.09
	OTUB2 Sh_1 vs. OTUB2 Sh_1+CQ	0.05224	-0.05910 to 0.1636	No	ns	>0.99
	OTUB2 Sh_2 vs. OTUB2 Sh_2+CQ	0.0007763	-0.1106 to 0.1121	No	ns	>0.99
	OTUB2
	Control vs. OTUB2 Sh_1	0.7608	0.6495 to 0.8722	Yes	***	<0.001
	Control vs. OTUB2 Sh_2	0.897	0.7857 to 1.008	Yes	***	<0.001
	Control vs. Control+CQ	0.318	0.2067 to 0.4293	Yes	***	<0.001
	Control vs. OTUB2 Sh_1+CQ	0.7097	0.5983 to 0.8210	Yes	***	<0.001
	Control vs. OTUB2 Sh_2+CQ	-0.01794	-0.1293 to 0.09339	No	ns	>0.99
	OTUB2 Sh_1 vs. OTUB2 Sh_2	0.1362	0.02482 to 0.2475	Yes	**	0.007
	OTUB2 Sh_1 vs. Control+CQ	-0.4428	-0.5542 to -0.3315	Yes	***	<0.001
	OTUB2 Sh_1 vs. OTUB2 Sh_1+CQ	-0.05118	-0.1625 to 0.06016	No	ns	>0.99
	OTUB2 Sh_1 vs. OTUB2 Sh_2+CQ	-0.7788	-0.8901 to -0.6674	Yes	***	<0.001
	OTUB2 Sh_2 vs. Control+CQ	-0.579	-0.6903 to -0.4677	Yes	***	<0.001
	OTUB2 Sh_2 vs. OTUB2 Sh_1+CQ	-0.1873	-0.2987 to -0.07600	Yes	***	<0.001
	OTUB2 Sh_2 vs. OTUB2 Sh_2+CQ	-0.9149	-1.026 to -0.8036	Yes	***	<0.001
	Control+CQ vs. OTUB2 Sh_1+CQ	0.3917	0.2803 to 0.5030	Yes	***	<0.001
	Control+CQ vs. OTUB2 Sh_2+CQ	-0.3359	-0.4473 to -0.2246	Yes	***	<0.001
	OTUB2 Sh_1+CQ vs. OTUB2 Sh_2+CQ	-0.7276	-0.8389 to -0.6163	Yes	***	<0.001
Figure S2J	Bonferroni's multiple comparisons test	Mean Diff.	95.00% CI of diff.	Below threshold?	Summary	Adjusted P Value
	HASPIN
	Control vs. Control+CQ	0.04285	-0.05394 to 0.1396	No	ns	>0.99
	OTUB2 Sh_1 vs. OTUB2 Sh_1+CQ	0.07745	-0.01934 to 0.1742	No	ns	0.38
	OTUB2 Sh_2 vs. OTUB2 Sh_2+CQ	-0.03581	-0.1326 to 0.06098	No	ns	>0.99
	OTUB2
	Control vs. OTUB2 Sh_1	1.145	1.044 to 1.245	Yes	***	<0.001
	Control vs. OTUB2 Sh_2	1.183	1.082 to 1.283	Yes	***	<0.001
	Control vs. Control+CQ	0.684	0.5835 to 0.7845	Yes	***	<0.001
	Control vs. OTUB2 Sh_1+CQ	1.093	0.9925 to 1.193	Yes	***	<0.001
	Control vs. OTUB2 Sh_2+CQ	0.9714	0.8709 to 1.072	Yes	***	<0.001
	OTUB2 Sh_1 vs. OTUB2 Sh_2	0.0384	-0.06209 to 0.1389	No	ns	>0.99
	OTUB2 Sh_1 vs. Control+CQ	-0.4605	-0.5610 to -0.3600	Yes	***	<0.001
	OTUB2 Sh_1 vs. OTUB2 Sh_1+CQ	-0.05154	-0.1520 to 0.04895	No	ns	>0.99
	OTUB2 Sh_1 vs. OTUB2 Sh_2+CQ	-0.1731	-0.2736 to -0.07261	Yes	***	<0.001
	OTUB2 Sh_2 vs. Control+CQ	-0.4989	-0.5994 to -0.3984	Yes	***	<0.001
	OTUB2 Sh_2 vs. OTUB2 Sh_1+CQ	-0.08995	-0.1904 to 0.01055	No	ns	0.15
	OTUB2 Sh_2 vs. OTUB2 Sh_2+CQ	-0.2115	-0.3120 to -0.1110	Yes	***	<0.001
	Control+CQ vs. OTUB2 Sh_1+CQ	0.4089	0.3084 to 0.5094	Yes	***	<0.001
	Control+CQ vs. OTUB2 Sh_2+CQ	0.2874	0.1869 to 0.3879	Yes	***	<0.001
	OTUB2 Sh_1+CQ vs. OTUB2 Sh_2+CQ	-0.1216	-0.2221 to -0.02107	Yes	**	0.005

## Sheet: Figure S3
Figure S3A	Bonferroni's multiple comparisons test	Mean Diff.	95.00% CI of diff.	Below threshold?	Summary	Adjusted P Value
	His
	Myc-HASPIN+MG132 vs. His-Ubi	-0.851	-0.8735 to -0.8285	Yes	***	<0.001
	Myc-HASPIN+MG132 vs. His-Ubi+HA-OTUB2(+)	-0.476	-0.6317 to -0.3202	Yes	**	0.005
	Myc-HASPIN+MG132 vs. His-Ubi+HA-OTUB2(++)	-0.18	-0.2164 to -0.1435	Yes	**	0.001
	His-Ubi vs. His-Ubi+HA-OTUB2(+)	0.375	0.2439 to 0.5062	Yes	**	0.005
	His-Ubi vs. His-Ubi+HA-OTUB2(++)	0.671	0.6521 to 0.6900	Yes	***	<0.001
	His-Ubi+HA-OTUB2(+) vs. His-Ubi+HA-OTUB2(++)	0.296	0.1821 to 0.4099	Yes	**	0.005
Figure S3B	Bonferroni's multiple comparisons test	Mean Diff.	95.00% CI of diff.	Below threshold?	Summary	Adjusted P Value
	His
	Myc-HASPIN+MG132 (WT) vs. HA-OTUB2 (WT)	0.4794	0.4410 to 0.5178	Yes	***	<0.001
	Myc-HASPIN+MG132 (K48) vs. HA-OTUB2 (K48)	0.4015	0.1647 to 0.6383	Yes	*	0.01
	Myc-HASPIN+MG132 (K48R) vs. HA-OTUB2 (K48R)	0.02883	-0.04186 to 0.09952	No	ns	>0.99
Figure S3C	Bonferroni's multiple comparisons test	Mean Diff.	95.00% CI of diff.	Below threshold?	Summary	Adjusted P Value
	His
	Myc-HASPIN+MG132 (WT) vs. HA-OTUB2 (WT)	0.5752	0.5211 to 0.6293	Yes	***	<0.001
	Myc-HASPIN+MG132 (K6) vs. HA-OTUB2 (K6)	0.06271	-0.1148 to 0.2403	No	ns	>0.99
	Myc-HASPIN+MG132 (K11) vs. HA-OTUB2 (K11)	-0.001339	-0.2114 to 0.2087	No	ns	>0.99
	Myc-HASPIN+MG132 (K27) vs. HA-OTUB2 (K27)	-0.04511	-0.1883 to 0.09808	No	ns	>0.99
	Myc-HASPIN+MG132 (K29) vs. HA-OTUB2 (K29)	0.06469	-0.1230 to 0.2524	No	ns	>0.99
	Myc-HASPIN+MG132 (K33) vs. HA-OTUB2 (K33)	0.03736	-0.09912 to 0.1738	No	ns	>0.99

## Sheet: Figure S5
Figure S5A	Bonferroni's multiple comparisons test	Mean Diff.	95.00% CI of diff.	Below threshold?	Summary	Adjusted P Value
	AcK	-0.2351	-0.2476 to -0.2226	Yes	***	<0.001
	HASPIN	0.499	0.4865 to 0.5114	Yes	***	<0.001
	Flag	-0.9925	-1.005 to -0.9800	Yes	***	<0.001
Figure S5B	Bonferroni's multiple comparisons test	Mean Diff.	95.00% CI of diff.	Below threshold?	Summary	Adjusted P Value
	AcK	-0.3145	-0.3270 to -0.3020	Yes	***	<0.001
	HASPIN	-0.2133	-0.2258 to -0.2008	Yes	***	<0.001
	Flag	-0.9227	-0.9352 to -0.9102	Yes	***	<0.001
Figure S5C	Bonferroni's multiple comparisons test	Mean Diff.	95.00% CI of diff.	Below threshold?	Summary	Adjusted P Value
	Myc(IP)
	Myc-HASPIN WT+HA-OTUB2 vs. Myc-HASPIN K751R+HA-OTUB2	0.4548	0.4264 to 0.4832	Yes	***	<0.001
	Myc-HASPIN WT+HA-OTUB2 vs. Myc-HASPIN K751Q+HA-OTUB2	-0.5737	-0.6021 to -0.5453	Yes	***	<0.001
	Myc-HASPIN K751R+HA-OTUB2 vs. Myc-HASPIN K751Q+HA-OTUB2	-1.029	-1.057 to -1.000	Yes	***	<0.001
Figure S5D	Bonferroni's multiple comparisons test	Mean Diff.	95.00% CI of diff.	Below threshold?	Summary	Adjusted P Value
	Myc(IP)
	Myc-HASPIN WT+HA-OTUB2 vs. Myc-HASPIN K751R+HA-OTUB2	0.4804	0.4520 to 0.5088	Yes	***	<0.001
	Myc-HASPIN WT+HA-OTUB2 vs. Myc-HASPIN K751Q+HA-OTUB2	-0.2934	-0.3218 to -0.2650	Yes	***	<0.001
	Myc-HASPIN K751R+HA-OTUB2 vs. Myc-HASPIN K751Q+HA-OTUB2	-0.7738	-0.8022 to -0.7454	Yes	***	<0.001
Figure S5E	Tukey's multiple comparisons test	Mean Diff.	95.00% CI of diff.	Below threshold?	Summary	Adjusted P Value
	Row 1
	1 vs. 2	0	-0.1840 to 0.1840	No	ns	>0.9999
	1 vs. 3	0	-0.1840 to 0.1840	No	ns	>0.9999
	2 vs. 3	0	-0.1840 to 0.1840	No	ns	>0.9999
	Row 2
	1 vs. 2	-0.065	-0.2490 to 0.1190	No	ns	0.6566
	1 vs. 3	-0.245	-0.4290 to -0.06096	Yes	**	0.0077
	2 vs. 3	-0.18	-0.3640 to 0.004040	No	ns	0.0561
	Row 3
	1 vs. 2	-0.203	-0.3870 to -0.01891	Yes	*	0.0287
	1 vs. 3	-0.598	-0.7820 to -0.4139	Yes	****	<0.0001
	2 vs. 3	-0.395	-0.5790 to -0.2110	Yes	****	<0.0001
	Row 4
	1 vs. 2	-0.161	-0.3450 to 0.02304	No	ns	0.0943
	1 vs. 3	-0.47	-0.6540 to -0.2860	Yes	****	<0.0001
	2 vs. 3	-0.309	-0.4930 to -0.1250	Yes	***	0.0009
Figure S5F	Tukey's multiple comparisons test	Mean Diff.	95.00% CI of diff.	Below threshold?	Summary	Adjusted P Value
	Row 1
	1 vs. 2	0	-0.1665 to 0.1665	No	ns	>0.9999
	1 vs. 3	0	-0.1665 to 0.1665	No	ns	>0.9999
	2 vs. 3	0	-0.1665 to 0.1665	No	ns	>0.9999
	Row 2
	1 vs. 2	-0.395	-0.5615 to -0.2285	Yes	****	<0.0001
	1 vs. 3	-0.1	-0.2665 to 0.06655	No	ns	0.309
	2 vs. 3	0.295	0.1285 to 0.4615	Yes	***	0.0005
	Row 3
	1 vs. 2	-0.5	-0.6665 to -0.3335	Yes	****	<0.0001
	1 vs. 3	-0.115	-0.2815 to 0.05155	No	ns	0.2169
	2 vs. 3	0.385	0.2185 to 0.5515	Yes	****	<0.0001
	Row 4
	1 vs. 2	-0.375	-0.5415 to -0.2085	Yes	****	<0.0001
	1 vs. 3	-0.027	-0.1935 to 0.1395	No	ns	0.9139
	2 vs. 3	0.348	0.1815 to 0.5145	Yes	****	<0.0001
